# Supplementary material for: Effect of liraglutide on the dysglycemia, inflammation, and gut microbiota in prediabetic KKay mice
Source: Front Pharmacol. 2025 Nov 28;16:1714859. doi: 10.3389/fphar.2025.1714859 (PMC12698571; doi:10.3389/fphar.2025.1714859)
Supplement: Supplementary file 1 [file Supplementaryfile1.xlsx]

## Sheet: Supplementary excel 1. metaboli
#ID	name	PB20	PB21	PB52	PB9	PB11	GB35	GB42	GB75	GB78	GB32	GGB79	GGB73	GGB74	GGB26	GGB24
neg_1000	18-Oxooleate	1895	1904.36	27636.1	55028.3	25713	11536.5	10750.7	3356.52	6665.45	11193.2	69345.8	18327.8	26588.1	10027.6	8810.64
neg_1009	(R)-2,3-Dihydroxy-3-methylvalerate	58851.9	25820.3	238855	200596	183881	270504	107363	260355	231716	105603	216397	197294	206766	115124	257092
neg_1017	4,4-Dimethylcholesta-8,14,24-trienol	44854.6	39393	144129	135088	126694	82338.3	71318.1	34525.1	40549.8	49260.6	59563.4	74476.1	78578.9	47855.4	44395.4
neg_1021	DG(14:1(9Z)/16:1(9Z)/0:0)	8555.51	3695.54	1103.62	3047.72	4790.75	4521.71	8225.43	24130.5	10286.9	3534.04	14060.8	10829.8	18377.8	26449.7	30762.3
neg_1029	2E-Eicosenoic acid	339.327	454.969	2849.93	1745.06	542.44	906.821	87.6565	1145.95	626.637	40.7145	2987.77	1952.16	1245.67	3402.06	784.535
neg_104	Biliverdin-IX-delta	59.5281	68.2348	32.4552	74.5253	5.4156	220.014	184.891	133.139	157.535	266.512	2.41e-14	24.9067	24.8363	195.101	233.828
neg_1058	Gallic acid	405.386	488.686	741.993	565.301	381.712	294.985	325.01	483.885	311.702	15.4429	423.65	530.903	105.591	155.903	197.386
neg_1065	19-Hydroxytestosterone	7.3955e+06	8.35161e+06	1.09629e+07	8.88158e+06	7.90195e+06	8.88046e+06	8.20246e+06	9.70918e+06	1.01981e+07	8.17584e+06	1.19319e+07	9.37991e+06	7.09883e+06	6.78728e+06	1.12695e+07
neg_1081	3beta-Hydroxy-9beta-pimara-7,15-diene-19,6beta-olide	37979.2	43364.3	65607.1	47631.4	40380	51550	42331.9	52133.3	53890.5	43326	64506.8	46847.6	37308.6	35169.2	58770.9
neg_1084	Narbonolide	30588.8	35217	62468	46988.2	36630.9	51766.9	46700.7	59827.3	50203.8	37910.9	65700	40983.1	36865.5	29545.6	59966.5
neg_1110	Propanoyl phosphate	329.652	299.379	607.992	1049.28	912.857	533.658	49.7125	116.628	77.4987	226.745	867.585	568.79	198.022	29.9757	2.41e-14
neg_1112	4alpha-Methylfecosterol	30634.8	24564.8	148571	100264	92426	267938	286890	132166	182487	281963	319217	363522	331560	291562	155742
neg_1115	2-Deoxy-scyllo-inosose	2180.76	2343	3429.84	2710.45	2369.05	2696.1	2405.69	2779.68	2939.23	2123.01	3314.19	2474.77	2180.72	1725.37	3357.6
neg_1130	Cortisone	280715	310985	553864	465026	428003	563465	359268	406847	384723	354457	625726	512476	344543	298915	523021
neg_1135	Torulene	37189.5	9889.08	5545.48	25818	30513.6	22148	26127.8	74804.5	35722.5	17073.7	69988.5	31306.9	56930.7	75785.9	80140.6
neg_115	Protorifamycin I	37.2819	11.3966	35.2496	204.228	9.42285	477.641	272.85	405.401	165.413	359.549	2.41e-14	17.4116	27.9083	406.32	643.515
neg_1157	Hexadecanoylcarnitine	1046.44	423.425	8236.45	15315.6	11499.3	12881.5	4624.73	5147.68	2530.16	4178.52	2342.98	11339.4	22892.3	4717.68	7918.54
neg_1166	Mupirocin	1604.61	1606.58	2931.1	2799.2	2558.67	2948.07	4599.24	1032.67	2175.42	2230.5	4589.8	2863.45	1711.53	2665.69	2395.93
neg_117	2'''-N-Acetyl-6'''-deamino-6'''-hydroxyneomycin C	2.41e-14	2.54875	8.06857	14.2196	2.41e-14	101.32	58.7112	70.4401	44.4416	90.9905	2.41e-14	4.71019	7.80874	75.0169	91.8014
neg_1172	1'-Hydroxy-gamma-carotene glucoside	4095.85	1819.75	2576.07	3203.77	4036.57	5217.93	5328.85	7349.47	3131.04	7530.11	4678.17	4053.04	3706.55	9986.84	10223.5
neg_1177	Deisopropylhydroxyatrazine	4507.78	1974.48	20259.2	15509.6	17767.2	22890.9	2984.33	9558.03	17109	4651.13	10453.2	24813	18575.7	4581.09	7785.03
neg_1187	Cannabigerolate	5419.66	6319.85	30274.5	9402.98	6698.83	8987.16	4869.46	4881.61	6569.87	4958.61	8816.61	6929.54	4407.34	3364.55	5470.65
neg_1195	N-oleoyl taurine	179825	155460	238761	184784	108274	1.10031e+07	2.78322e+06	1.33526e+06	2.55499e+06	4.09063e+06	3.45153e+06	2.27648e+06	2.7571e+06	2.80051e+06	3.24624e+06
neg_1206	DG(14:0/16:0/0:0)	68197.5	42221.9	115997	136905	153158	224921	419202	132966	147739	432495	198381	202788	170633	175625	174661
neg_1208	Neopikromycin	239.85	109.049	117.217	32.0995	91.7802	420.025	802.77	212.412	1138.42	1229.58	0.0420196	3.80683	113.805	2114.31	188.519
neg_1210	(5S,6S)-di-HETE	3487.85	4225.29	5874.3	4771.28	2814.39	4515.54	5125.39	4396.12	4493.63	4253.85	6122.48	5212.78	3348.72	3140.54	5000.41
neg_1229	PC(22:6(4Z,7Z,10Z,13Z,16Z,19Z)/14:0)	2.89283e+06	3.4634e+06	2.76534e+06	543173	300618	225240	3.3083e+06	8.70493e+06	3.0205e+06	5.20328e+06	1.85681e+06	523110	331193	500911	3.91293e+06
neg_1236	trans-Isohumulone	26161.6	20249.9	96283.5	109747	102384	658477	31518.8	356516	316779	58791	195666	264917	316803	46736.2	187846
neg_1241	Paxilline	958.812	777.438	1909.7	4416.56	3444.18	43461.5	1481.67	18074.9	18919.8	1578.13	1130.18	1776.44	23049.3	1066.66	660.02
neg_1269	Cucurbitacin B	27551.1	19461.9	54841.6	55388.8	27249.8	36034.9	28986.5	79547.6	69718.9	210085	19125.7	194879	52863.7	53690.2	50518.7
neg_1270	5(S)-Hydroperoxyeicosatetraenoic acid	26808.1	35265.5	46049.1	34205.6	27993.3	61420.7	29241.4	48616.7	42222.4	27844.7	54035.2	31730.7	26401.6	27349.5	51863.3
neg_1275	Antheraxanthin	58816.1	24071.5	99603.2	86276.3	97166	66954.7	79286.1	70499	98411.7	74677.7	40382.2	73653.1	146680	85557.3	68217.5
neg_129	Aclacinomycin N	2.41e-14	14.1981	8.29296	21.9365	3.99521	75.3044	49.8143	65.9141	40.0331	125.256	2.41e-14	2.41e-14	9.02274	110.72	103.617
neg_1327	2,3-Bis-O-(geranylgeranyl)-sn-glycero-1-phospho-L-serine	151221	173257	53891.8	47926	49708.3	41442	145283	196007	654151	293547	168208	116307	30239.6	53123.7	140339
neg_1330	Tylosin	2828.55	2919.75	1577.81	1724.37	1440.98	910.922	2355.87	2538.94	4070.22	3231.46	1561.2	1438.33	1230.97	1607.46	3386.68
neg_1352	Phosphonoacetate	2422.68	2503.97	2820.12	2445.15	2487.82	2121.38	2072.25	2676.44	2672.98	1881.56	2746.19	2309.81	2126	2101.61	2924.54
neg_136	L-Lysine monohydrochloride	1906.91	2141.9	1133.83	1943.97	441.511	6595.66	3728.83	7360.15	3909.94	5686.84	917.657	1565.4	1346.54	4383.19	3538.15
neg_138	6-Hydroxypseudooxynicotine	54.0549	325.668	72.5981	294.61	35.0945	517.26	411.246	250.706	102.973	556.132	140.133	42.1819	123.374	176.025	58.2079
neg_1391	PG(16:0/0:0)[U]	147880	154979	171953	298608	220478	116299	107217	87641.8	80023	127739	221525	245172	168414	84865.5	103037
neg_1395	Costunolide	69161.4	74819.6	110466	216210	173313	49103.1	42126.1	26951.2	21046.8	58437.2	162038	151888	86763.1	39353.5	58033.2
neg_1408	12-Ethyl-8-isobutyl-3-vinylbacteriochlorophyllide d	7601.3	11397.8	7121.76	19004.1	10664.9	6028.04	5475.28	5559.27	4699.91	4523.96	5227.43	8687.95	14475.3	6497.88	15122.5
neg_1411	Glycosyl-4,4'-diaponeurosporenoate	3435.73	2098.78	5194.9	2549.95	2227.9	335.868	512.469	45.688	1271.35	1895.27	777.25	884.944	1975.38	1227.83	1.6791
neg_1412	Novobiocin	3584.21	6835.48	6300.25	2601.81	1653.39	2481.65	1257.09	3246.24	1567.31	1945.11	7431.93	5170.93	949.942	250.121	1000.4
neg_1414	N-Demethylansamitocin P-3	395.157	1060.6	1104.84	1681.21	2140.52	1161.74	413.44	337.427	116.881	0.0826722	2956.9	2003.65	2117.69	335.638	2.41e-14
neg_1438	Nystatin A1	3659.89	3774.72	1899.96	1153.09	1136.52	1121.61	3823.59	3934.28	5056.3	5485.44	2404.46	1737.36	1454.07	1699.35	4569.56
neg_144	Leucodelphinidin	52.484	126.82	25.7641	50.7364	20.8938	217.528	88.553	81.6279	139.363	168.029	92.698	38.7366	187.177	73.4405	101.564
neg_1465	NPC	1173.93	1045.75	1889.77	2956.74	1352.48	77.6833	86.1184	20.9907	21.3837	96.2082	378.47	677.22	50.5944	70.4816	30.2656
neg_152	OA-6129 B1	2.41e-14	2.41e-14	2.41e-14	2.41e-14	2.41e-14	10.7831	11.0188	21.8539	9.96167	11.795	2.41e-14	2.41e-14	2.41e-14	7.98434	60.7681
neg_1527	(1R,5aS,6R)-4a-Hydroxy-1,4,4a,5,5a,6,9,10a-octahydrophenazine-1,6-dicarboxylate	2.41e-14	47.4022	64.923	497.818	1150.43	895.536	96.623	467.021	2.41e-14	62.782	4282.42	2641.33	1010.39	100.822	305.219
neg_1618	phosphonate	1083.23	1162.37	1265.94	1165.58	1228.45	1026.15	997.624	1258.66	1304.09	943.397	1340.69	1131.83	1011.2	1023.51	1356.39
neg_165	molybdopterin guanine dinucleotide	717.661	1034.11	4.86308	268.414	9.60153	463.028	294.526	271.694	467.228	535.033	73.2604	42.0861	114.314	292.99	240.139
neg_168	Premithramycin A3'	120.849	2.41e-14	244.817	52.4353	30.564	159.082	130.577	212.28	109.483	158.364	9.21767	29.2764	36.4753	201.209	227.904
neg_1689	Sulfate	46299.2	42433.3	47080.8	45602.4	46020.8	38914.9	37457.1	45623	46979.9	35247.3	51101.7	42941.1	38223.1	40493.7	54512.3
neg_1696	3-hydroxy-2-isopropyl-4-methoxy-4-oxobutanoate	1288.99	722.3	2182.43	1837.91	1640.53	58.8259	351.761	109.305	92.5671	1036.24	1429.76	1232.92	617.03	122.357	200.674
neg_1703	L-Leucine	1861.5	2974.72	914.845	1280.2	726.442	4674.9	2265.44	3061.19	3009.01	1975.46	871.063	1113.07	1362.37	3307.82	4042.45
neg_1705	5-Amino-5-deoxy-3-dehydroshikimate	333.504	307.359	652.589	479.641	572.707	20.5902	4.67781	4.82372	35.8515	18.1061	51.0727	56.4234	20.1406	5.93993	6.99634
neg_1708	Hydroxyatrazine	409.839	407.263	118.096	76.8157	71.4948	816.654	238.902	477.209	332.654	271.516	14.8897	11.4994	76.6502	661.68	737.228
neg_1711	5-methyl-2-furancarboxaldehyde	437.226	1610.07	265.819	364.778	356.628	67.0804	423.36	6.61347	135.46	11.189	235.998	603.563	130.575	151.692	609.795
neg_1713	Guanidinoacetate	956.866	547.11	1446.6	1284.97	1536.33	59.9189	252.237	17.4769	38.32	638.216	869.403	889.902	495.427	58.931	64.8939
neg_1716	p-Benzoquinone	1262.38	4629.07	937.326	1204.9	1083.79	241.163	1218.04	305.476	552.277	140.485	804.918	1912.03	486.951	459.835	1719.83
neg_1719	cis-2-Carboxycyclohexyl-acetic acid	2316.08	1426.17	3630.24	2596.48	4696.58	814.144	814.403	237.417	465.895	2878.9	2433.8	3753.8	1637.63	698.521	818.6
neg_1720	Isoleucyl-Asparagine	6079.62	8557.63	3281.61	4607.92	2215.28	13730.6	7096.67	14527.5	13118	8057.87	2667.9	3993.12	4910.18	10835.9	11382.9
neg_1723	Toluene-4-sulfonate	1429.13	7905.29	325.066	1123.83	266.011	933.304	137.333	1918.34	301.172	224.513	79.5367	1030.56	195.193	2417.45	62.8
neg_1732	Indole-5,6-quinone	2763.21	3781.49	767.192	1718.9	14762.1	287.423	255.988	124.074	2.41e-14	339.476	1720.96	566.946	395.299	2.41e-14	2.41e-14
neg_1736	thiolactomycin	12620.1	15713	23783.1	17129.1	18361.8	17674.4	21162.1	8807.73	10894.2	21645.7	14600.6	13513.5	14962.8	16929.1	22574.1
neg_174	(2R)-O-Phospho-3-sulfolactate	51722.9	55018.5	6544.76	12086.1	8795.84	3256.82	4645.17	2002.35	14160.4	6394.84	3629.54	2972.7	6365.33	5350.52	1818.09
neg_1740	Glucoselysine	3161.46	6278.95	5338.71	6015.61	4955.6	5777.7	3180.78	5461.31	5809.17	4845.79	4276.26	4427.89	4984.91	5575.94	4891.87
neg_1743	4-Sulfobenzaldehyde	61276.1	91958.4	24170.5	15460.4	9925.12	9242.45	4119.38	37488.6	8703.42	6174.15	1591.51	22447.9	2770.45	24627.3	6034.36
neg_1745	3-Cresotinic acid	1997.69	2830.21	1294.1	1277.21	1030.24	310.312	233.264	1271.55	270.508	272.981	611.436	961.291	352.755	696.592	150.73
neg_1748	5-Amino-4-imidazolecarboxyamide	10904	8574.5	5848.76	6316.09	4459.53	15917.8	7591.12	7253.35	9430.2	8882.4	5813.98	7587.41	7961.98	10558.1	12110.5
neg_1750	Kanamycin B	5937.92	8682.03	2764.12	3790.76	1903.59	10110.7	7060.69	19121.6	5890.58	7252.84	2496.5	3224.24	3791.5	15251.8	8855.8
neg_1762	Terpendole I	32329.9	44616.2	26357.6	28810.8	21434.9	55516.5	44717.8	50798.9	37446.2	39043.9	27171.8	22005.9	27912.8	46323.9	51124.7
neg_1764	methyl-1,4-benzoquinol	50.1311	2.41e-14	181.828	24.1447	159.691	2.41e-14	19.316	2.41e-14	2.41e-14	32.0084	83.8039	1251.5	483.808	2.41e-14	164.311
neg_1766	Hydroquinone	611.526	2450.06	68.8549	264.287	210.583	2.41e-14	73.2929	33.7786	6.04644	2.41e-14	107.838	180.918	23.1737	60.1371	78.2645
neg_1767	bacimethrin	1402.45	1281.74	1505.19	1704.35	1385.98	663.069	489.835	925.377	564.888	717.334	509.71	1030.99	495.922	590.19	390.017
neg_1768	2-Oxosuberate	967.717	699.975	1683.96	1472.61	1553.17	107.569	456.763	79.2646	189.226	920.381	1213.75	1399.29	764.065	233.877	176.056
neg_1776	Slaframine	1401.19	854.544	2287.61	1884.81	2062.28	166.068	555.853	142.185	202.92	1659.09	1240.41	2720.55	1939.09	791.73	615.228
neg_178	Chromopyrrolate	137.136	130.401	39.6231	57.5723	2.41e-14	163.123	113.232	316.084	132.002	84.2893	7.66382	36.4166	26.6606	227.457	216.915
neg_1781	Tryptamine	567.47	530.454	261.809	428.053	106.616	688.389	327.038	1703.14	1354.12	638.553	76.6029	347.44	221.725	939.763	314.401
neg_1782	Xanthurenic acid	2109.35	5771.83	1138.47	770.292	983.053	402.632	605.423	513.242	746.388	557.765	542.887	1487.55	652.788	1236.45	849.452
neg_1785	2,4-Dimethylthiazole	147.684	125.934	122.738	155.87	89.9774	169.698	59.1306	355.819	340.451	179.002	30.3623	181.618	48.0981	219.684	23.1031
neg_1787	D-Tryptophan	22287.6	23203.7	11530.5	18358.4	7768.75	24668.2	13431.2	55778.8	45872.1	21938.5	6701.17	12716.4	9541.29	32915	13511.8
neg_179	1-Phosphatidyl-D-myo-inositol	75.495	161.096	24.4215	25.687	8.28414	116.427	55.0794	40.3495	156.112	184.885	25.1225	17.0448	177.288	80.6409	18.3699
neg_1790	Anhydrotetracycline	139.567	22.2371	1471.13	1714.02	1222.22	2.41e-14	60.7104	109.944	227.964	0.462474	20703.2	16664.8	15125.2	930.056	2470.87
neg_1792	(S)-Methylmalonic acid semialdehyde	259.926	1809.68	1476.56	2434.59	1713.66	666.455	978.287	248.168	497.334	982.509	3776.94	712.576	1374.46	425.711	464.529
neg_1794	2-Amino-2-deoxyisochorismate	12050.9	49077.9	42357.6	62873.8	49381.6	17210.2	25090.4	10126.8	14018.7	22530.4	90096.1	21239.1	37086.2	12209.8	12342.7
neg_1801	Sepiapterin	9303.91	30297.1	19819.1	27588.6	23488.3	6141.24	12053.9	11424.9	5470.67	9673.8	40594	11029.6	15476	5388.7	7817.44
neg_1803	2'-Deoxyguanosine	1880.26	3222.68	5264.3	5078.33	5748.92	578.518	1514.04	1267.12	1797.92	649.672	5583.09	2191.79	1687.52	109.651	1983.53
neg_1810	7-Deoxyloganetin	1798.81	1787.49	2808.56	2523.18	2812.91	1037.59	809.7	479.853	832.387	1931.29	2299.92	2891.4	1633.4	631.562	285.762
neg_182	5-iodo-2'-dUMP	8004.14	7413.79	1382.19	2037.21	1803.24	1217.58	1009.21	1492.75	2497.48	891.929	890.529	1293.86	1559.09	1610.94	1378.95
neg_1820	alpha-methylmethionine	95875.3	107032	134666	117284	130293	73006.8	76575	113566	127132	67786.2	170019	120165	102330	75347.1	129246
neg_1825	C20819	2169.41	1524.45	4029.63	3560.98	4660.32	408.092	997.753	379.512	634.063	1383.9	2663.24	2042.3	1971.46	1151.93	567.018
neg_1826	Delphinidin	6822.77	3560.6	11416	5134.39	6520.82	3968.87	5139.55	10196.9	24828.8	5535.8	20292.3	26031.4	7613.48	14735.4	11352.7
neg_1837	P1-uridyl-P2-phenyl diphosphate	3834.9	1845.38	8264.74	4331.43	8020.47	1424.05	1292.71	4666.88	6456.67	1084.25	9751.66	8673.37	4920.7	1756.87	7435.2
neg_1842	N-acetyl-D-tryptophan	2025.51	1569.41	2484.47	1820.4	2573.4	1084.03	1715.9	1265.51	954.611	1543.63	1591.1	1762.63	1061.64	1251.98	864.48
neg_1843	Aspartame	10927.9	12739.1	6233.25	7233.43	5139.79	20244.2	9430.02	12185.3	13622.5	10633.1	5149.47	6921.36	8404.34	12380.3	14556.3
neg_1844	N-Acetylmuramoyl-Ala	7158.9	8238.4	11432.5	10639.2	9960.73	8764.88	5977.51	7316.31	5835.35	6210.65	8733.35	6489.2	7663.18	8536.15	8085.68
neg_1848	5'-[(3-aminopropyl)methylamino]-5'-deoxyadenosine	36205.6	99156.4	59970.3	90643.5	62115	87790.6	79146	50532.8	60582.3	76714	127141	42519.1	68194	53264.2	61151.5
neg_1852	Pyrroline hydroxycarboxylic acid	3387.71	4784.97	1688.33	3518.59	977.171	8396.98	4032.99	14135.2	5010.35	6644.24	1396.08	5198.42	2302.95	6106.33	4363.96
neg_1853	ethyl-2-methylacetoacetate	46.7642	2.41e-14	107.747	48.9879	160.194	2.41e-14	23.7442	2.41e-14	2.41e-14	301.562	314.642	813.203	229.212	24.708	44.5733
neg_1855	amiclenomycin	16770.7	15631.1	20785.7	19436.2	23187.4	15212.6	9379.07	21573.9	9391.54	13582.5	10070.4	13897.7	8106.09	11503.6	8659.72
neg_1857	N-Acetylneuraminate	8968.36	13516.9	30700.1	28382	28029.8	4408.02	4491.54	3986.92	3910.75	3445.28	20849.4	15862.2	10174.7	2981.57	6116.57
neg_1859	Prednisone	15677.4	14977.9	16399.7	14999.4	13709	24579.3	17170.7	17277.2	24792.3	22981	12815.9	21418.9	19963.2	20818.6	22344.3
neg_1861	O-Carbamoyl-deacetylcephalosporin C	3172.7	2149.84	9610.81	8281.01	9223.31	633.526	2514.31	922.188	2013.64	2973.31	8187.85	5436.32	5531.69	3411.31	845.364
neg_1865	Valyl-Valine	61.7852	148.333	6.99981	40.0875	2.6019	244.173	147.141	289.215	131.235	192.637	3.81128	130.291	39.3766	164.579	74.0153
neg_1871	Histidyltryptophyldiketopiperazine	26796.1	14283.4	18195.6	18813.3	13846.3	22458.8	18929.2	14050.2	22777.3	21136.3	18712.9	18601.2	17768	18449	38694.7
neg_1872	Acetamidopropanal	302.549	217.54	730.501	467.651	713.978	8.28055	510.897	8.57787	2.41e-14	414.989	1135.89	461.384	714.296	491.228	2.41e-14
neg_1879	Isoleucyl-Valine	5863.28	7579.56	2853.67	4728.79	3017.28	19317.1	9379.84	6586.21	7832.03	8687.41	8956.65	4157.25	9625.9	12554.3	16391.1
neg_188	dTDP-4-oxo-alpha-D-xylose	5760.44	4675.58	2358.08	3068	1576.42	4051.63	2894.28	7029.29	4738.75	2245.57	2183.25	2331.65	2057.06	3074.03	4288.52
neg_1882	azaguanine	2166.59	2326.66	1739.84	1956.25	2633.85	189.072	354.416	135.337	258.305	772.885	1307.15	1112.97	863.649	586.609	102.409
neg_1883	Coproporphyrinogen I	47556.1	67946.4	40786.3	47717	37016.9	70799.3	61538.5	57594	54799.7	63477.1	35801.1	33326.9	44130.3	70222.9	62917.8
neg_1887	diethyl tartrate	81.1414	813.121	1344.39	2588.1	1843.21	2490.81	1081.28	419.326	171.07	3833.04	1183.18	1559.54	1057.89	158.796	2.41e-14
neg_189	Citicoline	332.579	620.41	153.205	392.413	65.9126	625.063	503.34	564.614	416.143	600.222	144.663	117.529	187.459	372.877	431.466
neg_1893	8-hydroxyquinoline	11289.4	9140.31	14825.1	17212.8	25992.9	155.065	256.668	585.463	267.916	297.555	1102.68	2039.12	800.906	78.0152	409.741
neg_1894	4-Hydroxybenzenesulfonic acid	9604.44	32767.3	991.979	3846.72	181.438	1311.45	67.8745	587.241	801.727	846.937	216.134	974.262	704.743	9194.06	246.248
neg_1895	伪-Cyano-4-hydroxycinnamic acid	6468.24	4764.01	8933.57	10060.5	15438.4	21.4827	140.56	149.081	93.5574	160.735	433.897	987.381	323.59	19.4976	137.68
neg_1901	N-Acetyl-DL-methionine	2868.55	3061.02	2084.96	4654.3	2540.82	2507.28	1367.33	5687.01	2817.56	2121.39	2609.37	3179.6	2104.31	3619.69	2417.31
neg_1904	1,1,6-Trimethyl-1,2-dihydronaphthalene	1043.31	2320.45	12848.1	4393.38	515.419	2.41e-14	2.41e-14	2.60215	2.41e-14	2.41e-14	14.6957	26.5114	0.00740741	2.41e-14	2.41e-14
neg_1909	Plastoquinol-1	2218.75	3314.49	3321.66	2770.67	3045.24	3836.66	2832.2	976.338	891.735	4705.12	4148.61	2355.25	2531.54	2399.12	1373.19
neg_1921	Dopaquinone	297.878	372.514	631.333	877.918	1095.41	758.046	261.003	2.41e-14	2391.06	2331.57	1773.87	247.813	1328.87	693.77	27.1386
neg_1922	3-(4'-Methylthio)butylmalic acid	4529.3	2507.63	10093.9	7611.88	9100.71	1391.85	2122.83	620.224	993.383	3185.67	7425.97	5435.99	4197.53	2356.76	958.882
neg_193	UDP-L-Ara4O	911.956	844.468	559.068	927.564	207.803	2318.2	1441.86	2803.46	2010.32	1748.57	404.561	923.669	682.822	1511	1682.28
neg_1930	7-Deoxyloganetic alcohol	2147.58	947.316	4355.03	3070.58	4129.14	589.88	832.322	1132.43	798.174	1600.11	3374.02	3095.71	2043.63	963.524	261.975
neg_1931	O-acetylcarnitinium	314.979	370.287	210.594	356.266	229.564	508.396	292.537	894.514	418.08	521.008	155.292	621.594	285.564	344.113	231.603
neg_1934	(E)-4-(Trimethylammonio)but-2-enoate	736.962	1201.33	748.161	1210.98	1104.22	1098.45	513.883	1652.7	697.93	882.11	464.116	793.503	444.049	825.205	515.562
neg_1938	Asp-Phe methyl ester	12844	15351	7560.23	13292.8	5168.89	25719.4	13302.4	35727.7	15760.3	19932	6367.32	16142.1	10366.4	16376.9	17385.2
neg_194	3-Carboxy-1-hydroxypropyl-ThPP	80.709	241.235	39.3535	25.5861	2.41e-14	183.697	192.437	319.881	129.79	104.588	9.35748	25.495	35.583	338.187	494.27
neg_1940	gamma-L-Glutamyl-S-(hercyn-2-yl)-L-cysteine S-oxide	650.802	933.483	1186.47	1115.19	1388.37	126.341	867.465	587.117	281.741	433.854	833.543	1922.31	1052.45	496.144	207.886
neg_1944	Gabapentin	2.41e-14	2.41e-14	20.7594	11.4002	16.2427	151.594	205.062	151.008	2.41e-14	1079.64	6.91798	369.003	8.91379	2.41e-14	84.7351
neg_1945	DIBOA	283.216	420.27	189.863	350.041	545.781	2.41e-14	0.142327	138.608	13.1049	1287.89	1850.03	516.344	635.604	84.3123	2.41e-14
neg_1946	(S)-6-Hydroxynicotine	1570.52	966.279	2654.95	2594.82	3046.69	39.3287	113.707	64.8641	28.6891	345.464	1111.47	842.059	844.743	21.9646	29.5323
neg_1948	L-N2-(2-Carboxyethyl)arginine	2471.12	1432.82	6801.3	4187.78	4885.97	134.068	481.208	3.27876	227.418	1188.39	2179.29	1494.36	943.721	91.8821	64.9094
neg_1949	3-Hydroxy-1-indanone	6193.72	5362.86	8835.34	7291.7	7496.07	19211.4	24116.7	14769.3	5501.64	72196.9	8100.46	30449.2	8255.84	7422.9	14299
neg_1950	Dapdiamide C	54273.2	62803.7	28532.7	38207.2	19427	80938	71691.7	62742.9	54180.5	63432.1	22340.5	28078.1	37147.8	64814.5	75133.1
neg_1952	4-Vinylphenol	2.41e-14	334.334	33.5031	54.8636	201.328	2.41e-14	2.41e-14	1833.61	2.41e-14	2.41e-14	3.24176	2.41e-14	2.41e-14	1446.19	2.41e-14
neg_1955	10-Deoxysarpagine	1815.6	1936.98	2328.21	2376.44	1668.96	707.319	783.952	403.595	284.888	944.75	681.62	825.569	875.219	692.602	247.639
neg_1957	2-Isopropylmalic acid	2043.72	1466.72	2063.32	4131.62	5911.24	757.032	1752.66	972.725	102.393	355.529	3175.95	2360	749.471	164.903	1180.54
neg_1963	2-Hydroxy-5-methylquinone	2629	3729.35	2510.34	2479.18	3317.32	1497.49	2473.13	1584.27	1294.99	743.282	4133.69	4893.91	2032.44	1136.12	2219.72
neg_1966	Avermectin B1b monosaccharide	13873.8	17426.1	3718.43	5192.93	2184.14	12113.6	12144	8936.15	7952.86	11471	2972.02	4814.43	4449.15	14026.6	21414.2
neg_1974	L-Arabinono-1,4-lactone	1819.12	1431.75	1652.92	2585.2	3694.22	169.595	298.546	221.624	157.217	116.539	846.251	766.947	557.672	138.257	42.7917
neg_1976	p-Acetaminobenzaldehyde	54955.8	43468.1	59700.6	89197.7	108114	8488.67	9836.11	15166.9	6711.73	5913.72	23043.3	21836.9	15367.1	11850.8	5109.36
neg_1979	6-Phosphogluconic acid	8619.18	49940.1	621.291	1846.1	1282.46	261.626	6.63248	7360.79	536.698	8.48136	915.584	1194.97	82.1729	3095.89	2.86616
neg_1981	Dihydrokalafungin	8351.29	2625.57	12673.8	4443.24	6964.81	22.0909	225.545	15.6316	31.1608	87.0857	871.31	529.843	496.049	228.634	0.462378
neg_1983	Indolylmethyl-desulfoglucosinolate	30769.6	28595.2	61280	50379.1	54123.7	15862.9	15948.1	15273	15479.9	18723.5	43577	33368.7	29061.5	30717.4	16408
neg_1984	N-Acetyl-D-lactosamine	8575.8	1667.34	12617	7307.42	7381.17	3792.27	2316.45	8112.75	15061	7388.51	21366.7	35458.4	12880.4	5774.83	3633.55
neg_1985	trans-2,3-Dihydroxycinnamate	413.929	1491.93	120.262	400.936	405.049	2.41e-14	2.41e-14	505.36	2.41e-14	2.41e-14	202.795	93.3155	2.41e-14	1027.88	2.41e-14
neg_1987	Engeletin	7566.6	6364.67	14402.3	11205.4	15716.4	6197.12	12404.5	8653.76	7839	5260.94	16535	24888.5	11437.1	5976	6012.34
neg_1990	Estradiol-17beta	3162.33	3646.91	2055.35	3184.98	1326.93	8109.93	3901.2	7385.58	3727.6	3633.94	2481.21	3655.65	4208.47	6771.37	10993.8
neg_1991	Isoleucyl-Glutamate	3439.4	1906.51	5334.47	3990.16	4486.84	2428.81	1026.69	1156.37	2419.49	2277.06	2469.58	2669.32	1601.89	1312.26	1044.46
neg_1996	ferulic acid	1418.29	6549.06	2267.13	3197.29	2746.22	296.724	577.793	7308.98	343.792	323.737	2522	2423.8	1546.93	7150.06	125.488
neg_1997	D-Erythro-imidazole-glycerol-phosphate	1557.23	19966.9	88.7652	1803.87	275.501	762.877	2.41e-14	35065.6	61.3172	39.06	88.909	272.288	83.2851	24163.5	0.127867
neg_2011	3-METHYLORSELLINIC ACID	329.957	1070.56	1118.9	1357.3	1470.37	97.4346	3988.71	83.4716	205.398	344.542	3520.55	1107.87	1518.66	317.04	294.487
neg_2021	p-Coumaroyl quinic acid	23955.5	23360.7	29388.3	24843	24483.2	4674.23	11561.1	4947.08	5463.4	6464.69	18770	19705.6	31069	15402.7	4839.52
neg_2028	4-Hydroxy-3-methylbenzoic acid	208.33	147.665	717.58	529.744	423.128	2.41e-14	55.4344	368.281	477.023	75.6566	317.621	717.767	219.473	2.41e-14	217.472
neg_2031	Lipoamide	3995	3556.22	6950.09	6758	6287.8	4731.74	5587.55	7287.37	4378.84	3373.94	7316.91	10758.1	7494.46	3762.78	3620.74
neg_2038	2-Hydroxycyclohexan-1-one	396.587	247.873	702.635	846.233	810.505	2.41e-14	230.036	146.917	59.6804	342.317	439.001	519.148	388.991	31.2413	48.2461
neg_2039	Pentazocine	14462.9	12445	6532.92	8893.78	3896.47	48736.6	24683.1	26700.9	36350.9	24521.9	8258.77	17667.7	19523.8	26697.8	51849.7
neg_2043	2,3-Dihydro-2,5-dihydoxy-6-methyl-4-H-pyran-4-one	947.948	841.302	1432.71	1525.48	1275.9	222.467	344.378	354.397	127.836	326.959	504.247	494.289	320.858	126.865	180.929
neg_2048	Indole-3-acetic acid	654.209	1587.97	1232.19	1458.36	1398.2	1033.09	456.392	4036.16	443.318	785.189	663.267	2258.7	417.88	3428.3	2.41e-14
neg_2054	N-amino DAP	1435.15	695.972	1602.62	1302.12	2509.85	335.526	868.309	651.608	493.291	848.771	599.833	2935.29	1156.9	420.234	421.346
neg_2056	L-gamma-Glutamyl-(3R)-L-beta-ethynylserine	19235.5	14155.2	34253.9	26612.2	26727.4	11310.1	17269	17122	25752.2	24453.8	46404.6	39368.9	23912.6	16399.8	17119.1
neg_2057	4-Guanidinobutanoate	9351.65	5992.41	18749.4	13232	15025.1	1748.16	3870	1477.85	1392.23	3628.55	8830.87	6300.9	5366.86	2393.07	773.016
neg_2061	Dioscin	9864.87	14191.4	4130.61	6108.38	2420.89	15422.4	19091.5	12222.6	9508.72	15826.2	3973.68	6639.08	6414.45	20467	27064.2
neg_2067	cis-1,2-Dihydroxy-1,2-dihydro-7-hydroxymethylnaphthalene	4762.01	2672.67	6664.67	5352.37	7131.68	123.692	859.39	859.175	66.507	709.688	1698.91	1601.27	704.914	323.651	14.6027
neg_2070	L-1-Pyrroline-3-hydroxy-5-carboxylate	89.5516	119.099	82.3184	138.686	57.1703	179.517	123.105	508.146	154.564	155.078	85.4026	103.563	62.7062	415.69	44.5324
neg_2075	1,2-Dehydroreticuline	14887.1	12074.9	23989.8	18809.6	18321.5	14622.3	19519.7	14747.1	19593	23337.3	26402.3	27279.4	26244.8	24735.1	16497.9
neg_2079	Caffeic Acid	196.311	2177.35	436.38	903.202	807.261	423.919	776.813	83.8617	48.5055	21.5497	971.064	284.783	527.039	1067.17	159.948
neg_2081	Hercynine	4990.57	4137.88	9965.05	7315.71	9188.87	2207.18	1857.29	1033.21	1677.36	3033.71	4985.11	5074.91	3554.98	1922.14	1912.35
neg_2087	Isochorismate	15093.5	11482	32039.2	17012.2	25608.9	11671.2	15902	11802.3	26395.7	23722.8	37663.8	57782	34719.5	24102.3	18007.1
neg_2094	L-Kynurenine	48.2172	23.4808	799.395	24.2029	272.109	43.472	199.191	58.736	658.45	638.387	1455.79	2469.63	1365.22	761.927	297.8
neg_2103	Acetyl-L-tyrosine	901.013	1986.99	2527.28	1625.36	1679.29	5313.84	2140.11	2679.75	4327.93	4676.23	4575.52	3437.97	2562.55	1749.22	6907.25
neg_2109	N-Methylmyosmine	2500.13	1826.83	3542.56	4217.4	7338.29	2.41e-14	2.41e-14	17.1746	2.41e-14	22.7131	549.035	235.599	21.3269	17.9583	2.41e-14
neg_2120	4-Hexanolide	526.139	605.846	322.759	308.498	173.653	194.659	303.745	202.513	19.9662	146.833	751.561	1228.25	1135.76	2.41e-14	2.41e-14
neg_2121	Deoxyguanidinoproclavaminic acid	2573.28	3131.83	5887.56	5301.46	5233.14	1227.78	1610.33	1251.33	1217.54	4336.86	7760.18	6817.93	3794.77	2173.38	1152.51
neg_2122	6-diazo-5-oxo-L-norleucine	2612.2	3203.69	16066.5	12613	12046.8	2.41e-14	72.6246	964.31	2000.99	8125.47	21673.7	9990.3	4526.92	3471.02	2.41e-14
neg_2126	6-Hydroxyhexan-6-olide	334.575	295.925	2503.87	5119.71	2710.76	1859.85	1183.93	690.843	869.53	2998.79	1639.21	2371.18	1980.36	995.91	2041.76
neg_2128	S-tubercidinylhomocysteine	2746.32	2006.12	3931.52	3136.32	3469.26	3485.34	3912.86	2972.7	7299.11	5354.48	3519.34	9195.77	5605.05	6488.74	3808.61
neg_2131	4-Ethyl-2,5-dimethyloxazole	130.899	12.9772	569.299	377.773	498.569	2.41e-14	315.449	2.41e-14	163.078	1598.86	2005.9	1693.58	1018.27	90.299	40.7128
neg_2132	Biotin	1877.81	1840.04	6513.64	1825.59	5574.13	1.49331	328.969	49.1687	194.745	1509	3775.16	1816.49	1562.97	191.563	58.1098
neg_2134	1-(5-Phosphoribosyl)imidazole-4-acetate	4885.9	2603.49	10148.4	4784.65	11120.2	15.9846	18.7855	25.205	9.93569	17.2064	344.133	203.143	236.029	70.4975	2.41e-14
neg_2136	beta-PC-M6	15236.9	15259	16323.4	15406.9	14105.4	18919.1	15156.9	15737.3	15717.7	14627.4	13347.9	13480.9	15212.9	16960.3	16259.5
neg_2137	Bis(glutathionyl)spermine disulfide	95449.4	123674	50342.2	63989.6	39294.8	110531	98606.7	79426.2	72745	103185	42060.7	44593.4	54686.6	85023.9	101498
neg_2138	Leu Ile Glu Glu	10880	15809.5	5918.75	8150.65	4741.48	24350.2	20881.1	25055.3	22299.1	20506.9	6767.46	9492.31	10608.3	20520.3	33129.5
neg_2143	Leucyl-Isoleucine	3948.53	4586.56	1270.14	3158.12	1429.62	11425.1	3829.83	6321.4	5414.65	3376.77	2022.63	2835.05	7255.46	10565.2	13999.2
neg_2153	Acetyl-DL-Valine	723.733	1383.63	1379.04	1998.35	1495.24	615.848	361.798	1249.32	469.195	722.029	765.116	938.173	517.85	378.161	325.173
neg_2164	Quinone	1475.38	1800.1	500.869	1824.71	1222.28	29.5526	212.649	188.976	191.295	161.974	285.988	325.995	170.759	54.6697	90.4534
neg_2167	Proansamycin X	10626.4	11940.7	5613.89	6350.59	3117.84	13421.7	11567.6	13452.5	9648.08	11239.3	3546.48	5378.1	5975.87	10441.6	11672.6
neg_2177	Terpendole K	9694.56	9770.66	1274.36	2136.18	635.413	5977.82	6490.48	5980.8	4291.9	4887.82	1038.47	1784.42	2521.19	5774.81	17075
neg_218	4-Deoxy-4-thio-alpha-D-digitoxosyl-calicheamicin T0	112.431	138.599	2.41e-14	14.0704	6.13602	291.706	137.758	576.064	204.627	156.255	2.41e-14	40.933	22.7847	140.144	322.691
neg_2187	(-)-trans-Carveol	164.004	2.41e-14	552.252	264.638	424.3	43.9577	145.094	176.565	2.41e-14	211.362	123.372	146.392	47.2404	31.972	2.41e-14
neg_2191	S-(Formylmethyl)glutathione	5173.25	4306.33	6764.91	6416.7	6281.82	3026.44	2162.46	54327.3	3261.89	4752.46	4556.39	6925.09	5027.54	209899	1412.1
neg_2194	1-phospho-N-acetylmuramoyl-L-alanyl-D-glutamate	633.131	447.752	2663.57	1470.62	2768.21	90.0107	217.093	10421	5.60485	91.7674	2484.89	1187.39	771.191	2500.65	26.0716
neg_2199	BYSSOCHLAMIC ACID	31058.9	19216.5	57559.1	50831.7	59113.1	3998.88	11054	766.757	9719.38	6419.14	26251.2	11025.4	26106.6	15233.5	2716.44
neg_2201	gabaculine	5650.79	2750.77	9242.81	23946.7	19680.4	2.41e-14	109.644	2.41e-14	0.350409	35.5802	212.183	26.9328	15.4305	0.255439	2.41e-14
neg_2204	N-Acetylthienamycin	755.934	400.225	1371.23	920.213	1253.96	123.568	477.201	417.889	433.188	236.222	1115.31	1311.48	1149.78	678.755	172.322
neg_2208	CDP-DG(18:0/18:2(9Z,12Z))	31484.5	38269.6	14643.9	19707.4	9319.8	56007	50520.2	58691.6	33275.9	60288.8	13052.6	16504.4	22292.7	46928	65175.6
neg_2211	N-((R)-Pantothenoyl)-L-cysteine	10722.5	9004.05	19275.7	18368.8	18790	4190.27	7708.36	4972.37	5802.11	5496.24	13606.9	13946.4	15569.2	9860.63	4356.91
neg_2218	PI(16:0/16:1(9Z))	23405.1	26659.1	4163.91	6022.03	2414.55	8899.59	11655.4	9349.93	6008.78	9075.42	2681.04	4065.33	4073.73	7356.9	11394.4
neg_2229	gamma-Glutamyl-beta-aminopropiononitrile	40384.8	34753	73145.9	58483.5	61999.3	11379	14882.1	9722.03	13946.9	17949.9	11546	13281.8	13448.4	14424.6	13077.8
neg_2241	methyl-1,4-benzoquinone	2177.31	2236.24	2979.46	2991.84	2619.27	2830.52	2345.2	3017.23	1659.31	2667.32	2985.71	2986.72	2591.15	1575.18	3141.22
neg_2243	L-Histidinal	6776.8	6509.01	6780.29	7552.32	6903.56	9631.02	5139.69	3593.09	5155.84	6203.07	4436.37	4525.82	5369.08	5569.06	5546.95
neg_2248	5-Amino-6-(1-D-ribitylamino)uracil	824.629	725.163	1018.42	574.39	2549.08	105.788	398.586	143.712	46.6659	561.014	695.352	381.984	284.327	107.329	11.8946
neg_2249	L-Fucose	2153.28	2112.99	4913.66	4132.85	4759.71	1672.15	2218.57	1134.23	1834.78	2326.69	5770.36	4796.32	3771.27	1823.12	1249.77
neg_2251	PI(16:1(9Z)/16:1(9Z))	1623.69	5673.36	94.773	237.189	4.47243	4856.29	2930.48	1724.4	2256.78	1905.76	126.752	405.022	387.521	1069.54	4540.14
neg_2253	Nonanoic acid	2647.33	434.967	3171.82	3006.24	4585.12	481.478	924.1	276.992	476.9	12504.6	4957.95	30495.1	16306.8	2060.14	3946.17
neg_2256	sulcatone	752.207	1371.54	1435.94	2515.02	1882.14	1917.81	2213.07	2004.03	789.195	8822.48	1270.29	5502.9	754.579	589.197	2281.01
neg_2257	5-Hydroxyindoleacetic acid	16076.5	9116.33	10847.3	12625.6	55489.7	863.854	1158.45	824.709	784.438	896.754	5226.46	3703.96	2950.93	379.976	525.515
neg_2258	Cannabidiolic acid	12329.9	17867.5	5559.47	9083	4510.55	25339.6	15490.4	19553.6	16810.2	12388.2	4450.89	7231.75	9847.37	17610.8	26550.3
neg_2270	Avermectin A1a aglycone	64213.5	63615.5	29019.9	38370	17418.8	74802	65648.9	52367.8	39926.9	56726.7	18490	24825.8	27980.4	45295.7	64016.7
neg_2272	3-Amino-3-(4-hydroxyphenyl)propanoate	689.878	391.107	1170.66	698.672	1182.99	371.979	603.371	432.78	606.782	917.458	1824.34	1484.81	958.949	403.725	552.74
neg_2274	3-Carboxy-2,3,4,9-tetrahydro-1H-pyrido[3,4-b]indole-1-propanoic acid	8617.91	6604.79	14852.3	9471.34	13496.7	6005.63	15738.8	7738.36	4736.24	9596.2	13685.6	9052.62	6790.54	8109.46	3851.38
neg_2287	8-Amino-7-oxononanoic acid	972.824	301.733	1198.01	673.336	886.631	607.076	762.219	828.331	395.088	1357.36	832.743	1312.25	380.384	177.561	411.439
neg_2289	Heptenal	272.001	76.9528	610.559	381	545.824	2.41e-14	2.41e-14	2.41e-14	2.41e-14	883.377	785.006	1958.8	1011.26	172.35	104.837
neg_2300	(R)-Pantothenic acid	478.954	129.397	753.365	610.164	796.633	2.41e-14	2.41e-14	2.41e-14	2.41e-14	698.712	505.737	2390.38	1283.54	31.1325	60.974
neg_2318	Creatinine	6718.53	5212.24	10092.6	8037.93	7945.41	235.203	1281.72	780.325	138.776	1124.25	2093.89	2272.75	1071.65	206.18	67.8944
neg_2320	Volicitin	8191.74	8873.43	4691.39	5455.9	3202.28	19518.8	16239	11270.4	20234.6	14524.8	2864.47	6281.22	7565.36	14457.3	22753.1
neg_2325	2,3-Bis(4-hydroxyphenyl)-1,2-propanediol	968.764	130.73	1794.17	806.979	1395.05	43.9037	984.983	186.944	77.0592	437.293	1306.02	540.889	169.47	190.507	11.9934
neg_2329	p-Tolyl Sulfate	9324.41	18945	695.459	9468.12	228.489	4877.91	2011.8	3472.68	1678.67	9209.72	1149.32	8211.41	1085.03	57700.4	1424.14
neg_2330	(Z)-3-Hexen-1-ol acetate	56.9102	2.41e-14	229.948	230.105	300.94	2.41e-14	107.016	10.6687	2.41e-14	1081.76	803.895	3559.31	2650.82	328.922	394.68
neg_2334	16,16-dimethyl-PGA1	13800	16520.5	11981.9	12356.6	8658.51	22091.1	17236.4	16014.5	14802.3	18353.6	8041.34	15500.4	16420	19300.5	22681.6
neg_234	5-[[(4,7-Dihydroxy-2-oxo-2H-1-benzopyran-3-yl)amino]carbonyl]-4-methyl-1H-pyrrole-3-carboxylate	319.279	241.085	71.7111	262.29	6.97557	958.772	522.492	687.051	701.326	1171.67	228.187	301.436	282.739	589.289	453.149
neg_2343	Butorphanol	41084.7	55541.6	23668.3	26658.1	19870.3	85904.1	67182.4	44513.4	73930.2	58865.7	20839.5	27594.3	35430.9	54847.7	98211.3
neg_2350	Bacilysin	3246.19	2068.99	5986.62	5502.25	6291.63	276.775	1654.47	1179.42	271.188	1336.26	3713.53	2466.92	1776.56	613.949	72.9548
neg_2354	cis-Acetylacrylate	2.41e-14	2.41e-14	2.41e-14	2.41e-14	2.41e-14	2.41e-14	2.41e-14	232.353	2.41e-14	2.41e-14	2.41e-14	2.41e-14	2.41e-14	2.41e-14	2.41e-14
neg_2355	p-Coumaroylputrescine	12140.2	9109.24	8738.37	6905.68	7895.59	5064.93	12236.1	14114	7991.79	7944.99	17641.7	23120.9	11588.2	13092.6	10598.9
neg_2359	D-Glucuronolactone	2.41e-14	2.41e-14	2.41e-14	2.41e-14	104.456	2.41e-14	2.41e-14	450.74	2.41e-14	2.41e-14	25.1092	2.41e-14	2.41e-14	96.4393	2.41e-14
neg_2360	7-Oxoheptanoic acid	355.104	193.792	990.526	2167.76	3285.63	403.327	505.889	278.433	15.2004	381.322	1011.2	1026.62	424.233	2.41e-14	44.4884
neg_2375	Melatonin	5289.08	14262.5	3580.49	3342.38	4127.16	211.224	4169.58	1089.76	712.181	1151.44	3011.45	3331.19	1792.74	1106.41	2486.1
neg_2387	L-Ala-gamma-D-Glu-DAP-D-Ala	7193.59	9045.03	3731.32	4896.52	2412.38	10999.1	10774	6973.99	10272.1	10327.1	4085.85	5493.11	6656.73	10059.4	15713.1
neg_2390	1-Methylpyrrolinium	1526.66	3578.55	2233.33	2180.53	1588.45	2484.88	1133.94	10609.2	1527.45	244.937	1941.04	1655.26	690.542	2577.68	828.345
neg_2395	Avermectin B1a monosaccharide	55934	70950.8	37289.5	45094.4	29173	71510.9	65265.4	51588.3	47279.2	65313.6	31667.4	35717.8	39787.5	56466.9	69734.5
neg_2408	dipropyl succinate	1807.92	2637	5416.01	5817.85	4965.62	307.729	847.13	366.338	17.0233	921.87	2063.06	1612.41	662.644	50.4217	2.41e-14
neg_2417	Dopaxanthin quinone	17065.6	16634.9	10821.4	13963.3	8079.24	74.2275	178.39	38.7951	312.812	101.81	1065.77	872.561	540.505	4005.52	3.63597
neg_2424	4-Hydroxy-5-phenyltetrahydro-1,3-oxazin-2-one	1570.67	2575.73	2865.37	4652.13	3035.72	1513.94	908.049	3405.78	891.627	2495.73	1537.68	2649.05	1394.56	836.265	600.712
neg_2432	Suberic acid	7215.58	5651.44	15321.7	11827.9	13351.9	1608.56	2216.16	2121.2	1961.8	8200.51	10070.7	9261.41	6675.94	2013.12	2712.33
neg_2433	1-Indolizidinone	417.664	154.895	978.493	905.308	736.908	283.064	660.829	160.755	484.778	2456.81	1995.9	1477.52	768.95	395.71	138.843
neg_2434	Megastigmatrienone	3163.41	2410.15	4464.63	6726.38	10801.8	926.341	2204.67	1245.8	258.904	3061.12	2684.74	2258.73	1008.77	490.502	688.626
neg_2435	dihydroisopteroate	42.1786	2.41e-14	460.444	299.463	557.302	2.41e-14	2.41e-14	400.546	775.354	2.41e-14	451.873	745.68	6.15914	1130.87	2.41e-14
neg_2443	IPA imine	1198.71	5312.05	1524.01	1187	1366.1	1187.34	1429.97	3428.93	508.337	417.686	1689.28	1759.08	655.668	419.883	536.908
neg_2444	Dihydroshikonofuran	7699.93	8976.72	16431.9	14331.6	15411.5	6382.32	20413	2988.48	21533	39809.4	67370.6	20840.3	31605	16068.2	6367.2
neg_2447	D,L-cyclohexanephosphinothricin	86.1456	2.41e-14	54.0566	2.41e-14	82.2277	359.627	197.106	51.4974	85.8717	53.3949	376.014	992.472	517.17	215.018	101.005
neg_2457	Decahydro-2-naphthoic acid	11014.7	8667.84	15820.3	20784	35085.9	686.163	1059.59	716.474	449.874	1551.88	4171.21	3800.99	2284.99	508.26	455.41
neg_2463	METHYLORSELLINIC ACID, ETHYL ESTER	1982.07	1669.52	2557.21	4067.59	10662.5	2.41e-14	34.0275	60.7118	34.7603	85.9626	2014.36	583.326	361.45	2.41e-14	2.41e-14
neg_2465	Avermectin A2a monosaccharide	6665.9	21873.4	4019.14	5247.13	3118.13	13582.6	10262.9	13559	12108.2	10644.9	4026.74	4702.2	5291.54	11820	11812.7
neg_2466	6'-Oxogentamicin X2	9437.6	17756.9	4523.02	5604.51	2411.48	45066.6	11910.8	36600.1	10047.4	12941.7	5196.35	12396	6957.52	19561.9	99334.7
neg_2467	Apramycin	4621.56	5811.78	2131.08	2629.4	1258.75	5962.81	6750.13	5085.15	3273.32	5509.93	1816.91	2512.82	2606.15	5588.08	10099.4
neg_2468	1,4-Decanolide	1384.79	844.335	2060.73	1988.6	3089.12	943.979	1311.15	2374.06	446.095	2342.6	1296.69	3132.36	1409.93	1152.99	371.283
neg_2469	(1R,6R)-6-Hydroxy-2-succinylcyclohexa-2,4-diene-1-carboxylate	2384.15	4199.6	1694.38	1434.5	1450.07	1736.52	4887.97	7037.33	5538.97	929.451	6772.46	14889.9	4540.51	430.087	4370.09
neg_2477	cis-trans-Nepetalactol	9640.3	9498.38	19856.2	10425.6	15149.9	4546.27	17532.3	8921.78	25554.5	38773.7	9376.08	21352.9	25259.2	11792.5	8525.01
neg_2478	6,8a-Seco-6,8a-deoxy-5-oxoavermectin ''1b'' aglycone	46179.5	57286.9	29930.2	36032.5	25160.6	62221.9	44135.5	59143.8	43661.1	43193	24577.3	24541.2	27246.6	46873.7	52767.7
neg_2486	4-Ethylphenol	11972	19857.9	529.354	2755	8063.83	2.41e-14	2597.06	10005.6	1443.57	373.132	13656.5	606.042	229.035	2.41e-14	2035.33
neg_2487	3-(2-Hydroxyphenyl)propionic acid	27150.5	45251.7	2382.12	8997.48	20397.2	743.873	7169.59	24625.8	5099.66	2894.2	34922.4	3059.25	1742.1	402.676	6448.46
neg_2497	Ergothioneine	1948.29	1199.25	2686.56	1624.45	2343.27	795.548	1835.87	668.405	333.677	1705.87	1372.52	1311.28	767.37	604.81	194.647
neg_2505	(+)-cis-3,4-Dihydrophenanthrene-3,4-diol	454.636	451.557	1563.24	1148.83	895.325	241.768	344.743	86.7142	154.475	505.329	606.494	452.381	507.007	367.818	93.9018
neg_2521	trans-2-Nonenal	448.874	445.679	269.176	344.633	593.684	215.624	2.41e-14	2.41e-14	2.41e-14	97.3907	57.4422	391.305	297.167	2.41e-14	2.41e-14
neg_2524	5-Oxoavermectin ''2b'' aglycone	43411.7	45426.5	18594	23411.2	12054.3	64588.3	51458.5	40268.7	49691.5	45193.4	12891.4	21029.8	26283	36083.6	63791.9
neg_2528	4-Hydroxycinnamyl aldehyde	101.607	297.166	176.898	840.841	397.258	191.51	422.798	388.695	436.712	695.965	835.95	296.42	368.441	33.2177	400.835
neg_2529	Nicotinurate	2.41e-14	270.788	2.41e-14	2.41e-14	2.41e-14	2.41e-14	2.41e-14	51.9189	2.41e-14	2.41e-14	2.41e-14	2.41e-14	2.41e-14	23149.4	2.41e-14
neg_2530	(4R)-7-Hydroxy-4-isopropenyl-7-methyl-2-oxo-oxepanone	5946.34	5887.03	6033.87	6643.74	8868.12	2690.48	2439.82	1132.59	2827.84	3698.2	8709.61	9206.08	6617.81	2538.72	2265.32
neg_2537	9-(Dimethylallyl)-5,10-dihydrophenazine-1-carboxylate	32760.1	15551.6	27898.8	29500.4	84297.7	16634.6	20532.3	12074.4	26180.2	11703.4	26346.9	30361.3	41328.8	27633.9	12864.5
neg_2544	N-Acetyl-L-phenylalanine	1055.37	1555.05	2781.87	4199.11	4123.59	1161.42	1249.34	2577.21	1390.82	1848.52	1975.12	2739.71	1214.81	944.756	439.18
neg_2546	3-(5'-Methylthio)pentylmalic acid	124.946	2.41e-14	690.871	446.164	968.669	227.783	154.632	267.221	123.63	654.524	748.753	1544.49	1574.43	192.237	265.739
neg_2554	9-Oxononanoic acid	33463.8	27044.5	41834	38826.1	48571.1	6083.52	13680	8567.68	3975.87	88853.6	51219.4	187174	114530	22414	33680.7
neg_2563	D-arabinonate	417.914	104.924	8782.07	3592.83	8925.13	2.41e-14	19.4451	2.41e-14	2.41e-14	96.724	5170.73	2266.64	312.657	14.0143	2.41e-14
neg_2565	L-Ala-D-Glu-meso-A2pm	7376.14	10077.9	4885.32	6454.68	3607.01	10828.1	8663.67	9286.22	13631.2	9151.72	4117.42	5948.25	5816.4	9026.13	13121.3
neg_2569	6-Deoxydihydrokalafungin	5020.92	2629.51	10783.3	9719.74	12626.5	432.826	1058.8	492.747	753.925	2155.17	2658.1	3765.07	3272.49	1884.3	614.284
neg_2578	3-Dimethylallyl-4-hydroxyphenylpyruvate	8863.74	6231.62	13360.2	9286.98	12343.4	5897.76	12258.2	8849.5	4011.39	14111.4	15403.1	12991.4	9100.82	7036.72	3291.39
neg_2579	Senecionine	5194.57	4658.56	3132.98	3474.59	2811.25	14245.7	7319.41	12267.5	15716.2	9485.3	3235.86	6545.54	5654.13	12556.7	13065.1
neg_2587	1-Methylnicotinamide	338.474	220.193	408.532	308.212	641.124	15.3206	226.694	101.202	160.17	239.416	189.225	199.176	155.674	136.215	92.1365
neg_2588	Cyclohexane-1-carboxylate	104802	146249	393508	148688	27214.4	1821.75	3584.13	1456.52	3104.65	6911.07	8625.81	11098	9047.36	3976.6	2104.04
neg_2597	3-Methyldioxyindole	158.237	314.132	3200.27	1981.39	4725.33	157.824	143.607	943.203	206.547	129.204	10043.4	5972.78	3785.65	2.41e-14	805.073
neg_2598	Limonene	668.298	1064.69	527.805	1908.18	1483.44	118.68	31.2383	91.2159	2.41e-14	51.1285	357.499	292.484	336.412	122.192	2.41e-14
neg_2605	Pseudaminic acid	3153.47	1096.53	2706.3	2134.5	2751.85	462.569	1315.25	573.41	984.555	3318.94	2496.21	5635.14	4798.26	2299	820.988
neg_2608	Fumitremorgin A	124315	180288	20984.6	35842.1	13115.1	75876.8	82814	71624.7	40036.1	101701	19418.6	24958	28045.2	59249.7	56206.2
neg_2620	phenylalaninol	69874.1	47850.1	122781	92536.3	107405	8668.9	12207.7	4419.2	7353.5	8512.74	30895	16509.6	17631.8	10724.6	4616.63
neg_2622	CDP-DG(18:1(9Z)/18:0)	24201.1	23001.8	3222.93	6707.26	1765.24	9674.22	9941.33	18078	8340.4	14861.1	3272.54	3569.43	4491.61	7253.54	8388.32
neg_2631	beta-D-Galactose	11831.3	10184	16935	10927.9	14502.5	4729.99	12257.1	26778.5	9800.94	5461.59	10927	46991	15626.8	5316.72	12553.6
neg_2635	L-xylo-Hexulonolactone	2.41e-14	2.41e-14	2.41e-14	2.41e-14	39.7166	2.41e-14	2.41e-14	467.967	2.41e-14	2.41e-14	2.41e-14	2.41e-14	2.41e-14	2.41e-14	2.41e-14
neg_2637	N-alpha-acetyl lysine methyl ester	10246.4	7147.72	20587.1	15802.6	21900.3	1340.75	4502.54	928.158	1118.78	8375.86	11836.9	7773.81	5486.78	3131.61	796.761
neg_2644	PC(16:0/18:4(6Z,9Z,12Z,15Z))	0.49432	0.743905	2.41e-14	2.41e-14	2.41e-14	1.71004	0.461999	0.0277267	0.311433	2.30516	0.10412	4.31944	1.40891	0.269982	2.46271
neg_2646	N-Methylnicotinate	5892.33	4621.2	8782.05	7034.2	9312.28	6452.2	8092.79	10819.9	23016.7	8938.39	21810.3	18421.5	13998.6	14503.7	14496.2
neg_2654	Oxyphencyclimine	48695.5	45758.7	84126.4	53580.3	58883.8	22683.7	53325.4	27531.7	64004.9	112816	54580.5	73435.7	72317.6	45060	28494.2
neg_2662	Avermectin A1a monosaccharide	27756.3	28629.8	11570	14013.4	8669.01	25869.9	27256.3	20056.7	16733.9	24505.1	7672.68	11286	13041.3	18693.5	24155.9
neg_2665	7,8-Didemethyl-8-hydroxy-5-deazariboflavin	1122.18	1903.69	2876.5	1864.56	3378.61	4533.28	4540.06	6005.65	11736.6	5382.89	9270.13	30969.4	22565.6	12719	8442.31
neg_2667	1-(4-hydroxyphenyl)ethanol	26.9139	2.41e-14	332.473	352.811	133.256	2.41e-14	585.091	2.41e-14	853.496	2514.27	4861.54	827.435	1264.17	418.833	43.3213
neg_2668	DL-o-Tyrosine	16.9183	2.41e-14	175.943	172.427	161.703	16.1058	77.335	13.2133	152.694	370.606	441.212	313.148	325.301	100.563	28.5735
neg_2670	5-L-Glutamyl-taurine	5304.96	11501	4891.6	7249.63	11219.4	58.5279	447.671	251.04	35.1291	244.557	3298.8	1492.66	911.813	213.572	2.41e-14
neg_2672	cis-1,2-Dihydro-3-ethylcatechol	433.275	390.424	1203.75	1179.64	996.693	337.546	1818.99	137.555	1460.63	4761.55	7984.63	1695.36	2783.36	1192.66	226.128
neg_2673	Androsta-1,4-diene-3,17-dione	8581.83	5955.79	15409.3	9770.61	12066.2	6870.36	11538.3	8197.22	10212.8	22443.4	27401	16394.4	16067.2	9287.22	4900.38
neg_2674	4-Amino-5-hydroxymethyl-2-methylpyrimidine	6234.51	6080.77	14438.4	12370.7	10031.5	5314.57	12901.2	1489.09	11404.1	32247.5	54075.8	14677.4	20442.7	10407.3	3439.92
neg_2682	3-Methylbutanoic acid	1440.76	1267.12	1550.03	1105.27	2469.73	2.41e-14	2.41e-14	2.41e-14	2.41e-14	2.41e-14	2.41e-14	205.228	177.036	2.41e-14	2.41e-14
neg_2686	4-Hydroxycinnamic acid	70010.8	50948.4	137320	164735	125663	6628.69	22379.6	6095.68	14349.2	18961.6	73264.8	45592.1	77478.9	51651.7	7910.18
neg_2695	5-Amino-6-ribitylamino uracil	2229.48	2628.47	5714.57	6066.06	11908.2	95.3807	69.6961	152.371	54.4791	22.2037	359.156	42.7411	9.27081	74.5394	21.2646
neg_2702	2-(6'-Methylthio)hexylmalic acid	11953.3	10106.8	21414	19607.1	24028.5	22177.2	40243.5	21526.7	15637.6	36979.7	29474.9	42169	26846.7	15578.5	11256.7
neg_2704	Salutaridinol	137208	166965	77010.5	98944.7	56483.1	197013	162171	142779	130834	161474	68516.2	75405.1	91140.8	145753	179910
neg_2707	Limonene-1,2-diol	659.959	161.284	716.972	376.676	1221.64	119.084	434.681	259.971	10.8849	713.139	589.69	1754.41	685.015	12.301	60.0767
neg_2721	alpha-1,5-L-Arabinobiose	4502.38	2996.28	5925.93	2684.89	36339.1	47.4002	849.587	913.204	429.254	1296.81	1891.31	1996.01	2092.3	1286.49	85.8698
neg_2739	Cytosine	1391.11	769.159	3411.71	2680.46	5981.93	2.41e-14	38.4975	2.41e-14	2.41e-14	175.738	1180.77	737.753	648.281	75.6173	2.41e-14
neg_2741	Miraxanthin-V	1305.35	3053.86	498.06	685.695	446.534	688.044	1065.08	953.617	1459.26	549.054	1128.95	2189.45	1365.32	1914.04	304.066
neg_2742	3-Hydroxy-5,9,17-trioxo-4,5:9,10-disecoandrosta-1(10),2-dien-4-oate	29306.3	22431.6	52422.8	33325.1	28983	6976.1	13967.6	14272.4	12250.2	14348.1	29796.6	46310.8	28583.9	41162.5	17917.7
neg_2747	Fumigaclavine B	1064.38	933.496	1426.85	1021.5	1528.34	858.859	1358.08	543.456	2094.43	2099.58	5511.77	2626.39	1744.23	964.963	984.569
neg_2757	4-guanidinobutanoic acid	50137	42827.6	74677.3	50409.6	48275.8	18464	32959.5	10686	26285.2	101241	204038	68251	77731.4	35201.7	23017.2
neg_2760	Tyramine	1359.99	609.328	1321.51	1530.06	1386.47	573.888	821.138	555.583	1326.78	932.266	1492.36	1636.3	1046.42	707.122	617.441
neg_2768	1-octen-3-one	316.886	115.87	246.035	210.486	402.473	67.1999	322.171	80.1749	27.7127	163.629	105.228	435.601	150.027	2.41e-14	18.4693
neg_2776	(3R)-6-Hydroxy-3-isopropenyl-heptanoate	4904	2718.56	3897.53	3305.85	7886.32	1137.77	3719.62	1814.21	1503.68	2229.59	1497.82	6526.44	2845.11	657.317	866.119
neg_2777	Tyrosyl-Leucine	82671.8	44758.2	148939	121974	146522	15991.1	27832.4	6178.58	21653.1	20331.6	56375.1	39643	47572	22961.4	11870.3
neg_2782	Abscisic alcohol	511.595	346.707	940.782	625.826	597.142	75.4971	1194.6	109.444	90.9948	1500.62	3973.26	1287.18	1807.61	1463.79	139.796
neg_2784	N-[(7,8-Dihydropterin-6-yl)methyl]-4-(beta-D-ribofuranosyl)aniline 5'-phosphate	191.29	38.6047	1751.4	1632.68	2996.37	9.80837	107.834	25.6798	12.2246	91.9368	2864.2	1333.14	987.143	14824.3	2.41e-14
neg_2786	PE(14:0/19:0)	616.696	580.535	110.312	185.892	20.225	750.512	680.446	543.439	379.67	683.729	44.5116	151.208	196.986	830.987	846.611
neg_2788	Homocarnosine	9655.98	7283.68	17946.2	14811.4	15437.9	1340.07	3664.6	2676.86	2349.02	5419.08	9372.31	10710.9	5883.37	3504.27	1739.91
neg_2798	Dopaxanthin	9485.75	14487.9	15643.2	11208.8	11874.1	4663.47	6072.53	29559	14116.1	13752.3	6743.78	11452.9	5476.37	21973.1	3979.3
neg_2807	Riboflavin	10648.7	11264.1	19233.1	17131.9	11645.9	6939.96	15232.4	5255.83	20696.3	20046.9	28680.7	17279.7	19168.3	18901	4307.5
neg_2820	Germacrene A acid	1363.49	1523.92	1888.98	1833.13	2009.64	274.294	654.82	152.688	100.645	827.694	1153.58	1190.84	633.704	133.195	24.4956
neg_2822	2-Pentylthiophene	3258.09	2036.45	5808.48	3257.85	3459.07	1584.25	2102.83	651.799	1926.13	7388.11	6828.61	4702.77	3809.65	2474.46	1201.36
neg_2823	DIMBOA-Glc	15993.7	58774.5	19567.2	17639	9278.38	1003.38	751.899	4129.92	735.169	302.248	2438.44	3645.48	2499.16	14715	266.719
neg_2830	4-Guanidinobutanal	2593.99	1623.71	5174.19	4003.42	4903.72	740.735	3326.67	647.413	1570.4	2234.39	2212.49	2984.49	1019.9	462.804	84.4917
neg_2842	Glucoselysine-6-phosphate	319.643	7563.54	1465.67	2598.86	2017.87	895.158	1388.81	29150.1	1079.63	395.542	1489.35	2553.61	1121.56	7757.92	489.667
neg_2843	Rhizocticin B	4203.78	3134.18	10054.2	7317.09	7064.41	4694.41	3071.03	42058	2367.64	5275.11	6741.47	5689.08	3897.46	31937.3	2182.43
neg_2848	4-Amino-5-aminomethyl-2-methylpyrimidine	4844.96	3772.98	8111.87	4597.03	8973.39	601.415	897.457	398.25	638.362	1521.71	1993.82	1281.71	1161.71	786.441	448.359
neg_2849	12-Keto-leukotriene B4	15350.3	15503.9	21997.2	15565	16299.4	12444.6	31852.6	38017.8	87836.8	50275.3	14940.6	40151.6	46537.8	31777.5	24015.6
neg_2855	Isoleucyl-Aspartate	11790.2	10195.2	23460.8	17218.1	18859.6	6363.74	11991.9	6633.48	6186.36	15720.9	19378.6	19467.3	12774.5	7911.03	5444.02
neg_2857	Reduced riboflavin	1316.54	687.552	9853.06	6724.86	5615.06	2223.54	3997.75	7.78519	1605.93	19997	10033.8	6169	9351.39	8166.76	1641.26
neg_2870	Gibberellin A20	11830.7	12400.2	13423.5	11835.5	10767.1	15828.6	11839.4	13903.9	16320.9	13554	8776.64	10593.6	10987.9	16086.8	15795.4
neg_2874	1,6-Dihydroxy-5-methylcyclohexa-2,4-dienecarboxylate	2925.88	4089.97	8320.74	4390.57	4947.55	208.87	717.857	1235.68	784.503	214.145	1758.4	4254.25	1530.18	814.228	505.733
neg_2875	2'-Deamino-2'-hydroxy-6'-dehydroparomamine	5809.59	11827.6	5937.06	4657.2	4543.59	4373.31	4462.07	5497.25	8327.81	8044.25	6748.47	7928.05	6352.01	9458.02	5520.71
neg_2876	Coumarin	654.743	945.404	3096.2	2150.53	3795.66	482.382	399.936	913.145	405.863	407.282	3338.96	2103.14	973.022	144.402	956.537
neg_2878	Abscisate	126017	84854.7	274403	214622	213999	13045.7	20705.7	7744.65	13746.6	11300.3	48818.8	26385.6	48982.2	34977	11582.5
neg_2887	Azelaic acid	24611.9	21906.1	37207.1	44571.7	51842.2	19401.9	28526	23784.1	8183	38522.7	21473.2	40463.2	15187.9	7630.7	17569.2
neg_2888	5-Phenyl-1,3-oxazinane-2,4-dione	5901.11	8469.33	23927.1	18108.5	29946.6	4903.88	4698.01	9162.7	4705.6	5214.64	25231.5	17759.4	8821.41	3195.85	8754.21
neg_2903	Catharanthine	13195.1	15216.6	12028.1	12113.2	9382.14	31624.6	16405.8	16194.2	131644	28657.2	9297.05	11872.4	10325	15949.7	19536.7
neg_2909	(1R,6R)-1,4,5,5a,6,9-Hexahydrophenazine-1,6-dicarboxylate	10939.6	8311.63	15055.1	9445.84	12054.3	10691.3	20599.3	15331.7	21031	28266.6	42353.1	46257.6	39780.8	32243.1	18666.4
neg_2911	6-Keto-prostaglandin F1alpha	6193.21	5586.52	10480.6	7227.4	6970.85	4283.96	9086.39	2101.02	3842.08	7077.24	6882.72	7398.34	9389.85	8384.39	4580.87
neg_2917	3-mercaptohexyl acetate	325.27	324.073	628.815	350.807	311.768	89.243	175.735	454.815	34.0969	218.083	161.506	322.361	213.486	416.581	76.1432
neg_2920	Gluconolactone	948.342	3997.8	116.879	485.307	174.218	578.87	67.3001	1633.66	159.785	38.0898	194.144	747.218	735.252	1447.89	250.592
neg_2928	Artemisinin	302.261	210.013	420.617	207.698	275.406	819.872	1188.55	894.056	1781.27	2354.85	3008.28	1777.64	1380.3	1675.07	1732.64
neg_2932	D-Pantothenoyl-L-cysteine	2719.9	1944.79	5047.34	1578.98	2924.32	2938.72	7549.97	4520.36	5813.49	6196.67	4082.22	17133.9	9868.66	11101.5	5446.43
neg_2939	Deoxycytosine	1541.84	2100.61	1455.48	1294.35	1794.27	2.41e-14	139.288	141.504	69.0718	343.978	1462.25	896.542	580.245	159.306	2.41e-14
neg_2943	Sorbic acid	781.166	896.837	1948.47	1708.04	2798.59	1690.8	2865.5	792.434	2173.61	4048.03	6562.64	4147.31	3661.29	1821.45	1615.74
neg_2948	Desacetoxyvindoline	21976	35072.8	17026.3	16594.2	14794.3	10819.3	105119	197990	57097.7	19020.9	22540	27539.8	10996.1	13222.4	76870.3
neg_2964	Choline	2.41e-14	15.2595	2.41e-14	2.41e-14	33.5452	67.0267	57.1956	106.983	127.519	45.271	88.7332	594.299	548.508	67.8848	297.923
neg_2978	5-Methoxyindoleacetate	4625.32	6263.15	19305.3	12425.4	22915.2	5399.6	4504.15	8920.82	6261.88	4364.41	16423.3	15613.7	8466.81	3138.35	9441.7
neg_2983	(3S)-3-Hydroxy-N6,N6,N6-trimethyl-L-lysine	7673.68	8127.34	7383.16	8008.5	5476.47	10742.9	9297.82	6604.72	4673.15	7854.25	4814.43	3877.06	4235.02	6484.92	15440.8
neg_2988	(5R)-6-Hydroxy-5-isopropenyl-2-methylhexanoate	1496.82	1308.89	2075.4	1774.19	2110.47	1617.35	2361.95	1369.74	689.055	2852	3327.41	3608.01	2535.18	721.334	1051.18
neg_3003	(E)-3,7-Dimethylocta-1,6-diene-3,8-diol	141.641	126.397	218.157	163.608	534.076	67.008	144.492	35.9803	2.41e-14	2918.67	1647.28	6300.54	4594.02	374.179	736.887
neg_3013	p-Salicylic acid	1530.33	2101.25	3159.72	2151.19	1401.09	1333.16	953.685	1556.34	1090.85	848.154	2531.99	1667.13	1767.11	460.329	2549.61
neg_3018	15(S)-HPETE	40663.6	44301.5	65469.4	40642.4	54804.3	24451.9	123966	36376.6	74406.3	237470	45702.4	104574	150512	31420	57222
neg_3022	Mycolactone	5450.06	5492.26	2777.84	3725.28	1327.54	6009.9	8389.37	3718.88	5256.77	22303.6	1705.7	4671.56	8173.38	2749.58	5409.13
neg_3029	Quadrone	2305.48	1803.73	2903.64	2717.25	3234.92	728.89	1191.29	766.825	531.422	1053.62	2114.17	4521.77	3809.26	275.463	1028.99
neg_3031	纬-CEHC	9809.79	17008.9	10028.1	5450.78	14924.6	10758.2	11706.6	11031.2	7911.95	5831.89	11459.6	45106.1	39805.9	8265.61	19943.5
neg_3034	Isopropyl methoxypyrazine	8221.4	10749.5	17447.2	13998.3	9621.87	6674.57	12397.3	2857.74	5874.11	19143.4	14764.1	12028.6	13275.2	7267.44	6344.07
neg_3066	2-Methylphenol	5200.89	6335.93	4823.6	2317.89	7933.74	3910.28	6374.35	4197.12	3475.21	2181.86	10038.2	18269.2	11794.1	1388.03	7542.6
neg_3081	Strigol	1166.63	2698.19	2565.81	2846.06	3410.81	1367.4	138.94	107.106	354.977	1076.65	2425.45	5221.39	3782.92	25575.1	1928.3
neg_310	UDP-6-sulfoquinovose	1578.99	1546.85	191.323	411.471	27.5617	885.124	573.293	2056.89	1272.27	762.183	23.3018	313.538	110.68	781.108	1445.52
neg_3119	Pantothenol	160.288	4225.4	659.073	2786.12	666.145	740.769	286.171	182.954	67.9557	232.484	244.332	692.345	828.539	255.797	382.883
neg_3121	fructoselysine-6-phosphate	58.5689	3916.58	62.3796	0.063849	2.65086	78.3929	2.41e-14	1235.39	354.419	344.703	1298.26	1171.22	974.211	7388.14	169.661
neg_3153	N1-(5-Phospho-a-D-ribosyl)-5,6-dimethylbenzimidazole	2063.85	26927.1	299.616	291.952	805.742	2665.38	110.067	3654.81	32.753	2379.84	394.699	3305.41	1691.89	11464.2	666.313
neg_3157	Fungichromin	12320	13525.1	8568.84	10122.6	8047.01	28128.3	25223.8	6981.08	7065.65	19015.2	10581.6	11154.5	12323.5	5225.89	37701
neg_3160	o-Cresol	9215.39	10429.6	11636.4	7220.93	13770.4	4966.12	17907.6	4122.02	6004.08	26555.1	33561.1	48090.1	35137.3	10827.9	10926.6
neg_3167	7-Hydroxy-6-methyl-8-ribityllumazine	4879.55	4462.17	10222.2	5714.76	7524.26	1808.17	6996.66	397.492	431.727	6940.75	5134.34	10493.8	11470	1338.7	5075.87
neg_3170	PI(22:0/0:0)	7449.67	9518.17	3956.05	4431.37	3363.91	6381.91	11201	830.933	191.226	8929.95	3314.61	4837.79	4102.04	294.124	19648
neg_3193	9-deoxy-9-methylene-16,16-dimethyl -PGE2	271312	224044	472034	495254	253818	65217.6	213100	9418.79	18345.5	135367	285985	124850	145614	34437.5	92366.8
neg_3198	Octanoic acid	44294.4	24274.5	86708	68091.2	81592.3	739.792	28318.8	614.864	841.649	14081.5	16544.9	7212	12697	94.5756	4415.23
neg_3219	TUBAIC ACID	1744.94	1247.39	2300.09	1973.4	10011.2	1247.01	10459.3	2.41e-14	2.41e-14	1620.76	17810.9	10561.4	18345.9	2.41e-14	8434.48
neg_3222	Rutacridone	8641.32	8407.44	4049.13	6140.7	9440.27	27966.5	1419.86	28610	85212.7	23610.7	1538.11	15316.3	7298.5	22338.7	19827.7
neg_3223	Prostaglandin A2	85397.9	72897.8	127049	94430.2	114077	6372.07	109042	1359.75	4724.9	179310	59618.3	104203	152928	3528.74	55462.5
neg_3231	8'-Hydroxyabscisate	17154.4	12610.3	24292.1	15036.4	21347.1	3831.87	17100.1	91.5884	271.721	18432.6	14213	33968.9	33638	1478.72	19787.9
neg_3237	7-Deoxyloganate	15711.9	12970.6	34349.4	18986.5	18910.5	2813.37	8999.06	257.065	552.802	16668.5	21929.1	29553.9	32623.5	7329.64	15559.5
neg_3258	Afzelechin	5520.73	29414.2	97.2242	2172.2	1162.91	133.123	3266.7	196.688	2.41e-14	825.511	4450.85	76.7645	818.6	2.41e-14	5194.89
neg_3260	N-Succinyl-LL-2,6-diaminoheptanedioate	791.586	2934.56	2300.55	1576.56	1445.48	2009.39	11057.7	23.3281	16.8326	11556.4	19844.1	8966.67	14900.7	4746.3	2951.73
neg_3261	Prekinamycin	45299.1	297504	1297.97	10389.1	3475.19	1.5669	2.41e-14	0.169511	2.41e-14	2.41e-14	2.41e-14	2.41e-14	2.41e-14	2.41e-14	2.41e-14
neg_3272	Trihomomethionine	4555.01	5102.75	5946.31	5288.99	6472.17	2711.36	4589.03	1031.1	240.352	4357.92	7069.78	4718.62	3859.13	320.006	3905.63
neg_3279	S(8)-aminomethyldihydrolipoamide	20467.8	238229	19154	36690.3	32200.6	55.7212	7140.89	2.41e-14	1.61103	545.19	2100.26	27.5448	1378.53	0.35402	452.398
neg_3293	Glutathionylspermine	117733	72019.3	78475.6	154679	127262	2.86788e+06	94745.2	5.78588e+06	5.87254e+06	1.21594e+06	153462	798487	342499	4.53157e+06	294289
neg_3296	Sebacic acid	77437.4	41290.3	85238.7	116452	164320	6524.88	17324.1	1020.09	87.5146	24324.3	55666.6	45891.3	59357.9	1570.93	17084.8
neg_3299	xanthosine	8209.38	15396.4	791.351	6789.78	2722.74	335.692	2716.27	2.41e-14	77.0848	755.423	3650.55	2872.69	2680.37	1292.84	1745.68
neg_3302	gamma-glutamyl-ethylamide	67668.7	52277	120965	82178.3	82976.1	85177.6	232049	57198	31530.4	259750	201171	114200	111759	56628.2	56676.7
neg_3306	Pyridoxamine phosphate	6.21744	27.7793	44.2059	486.649	366.55	1139.31	3.27306	2527.8	2.41e-14	2821.78	50.2644	1128.55	25.1825	5330.36	14.3145
neg_3307	Salannin	6258.82	7342.68	3063.11	3199.55	2006.3	5904.18	6535.33	8131.07	5100.13	9532.58	3544.95	4711.93	3358.97	4625.51	7967.55
neg_3310	5-Methylcytosine	6159.8	5960.31	8482.26	7085.26	10433.5	255.586	5710.41	2.41e-14	338.737	5107.85	10606.6	6998.15	8051.85	307.151	2835.19
neg_3320	L-Dihydroorotic acid	779.706	8698.45	4082.67	6434.11	9284.84	4288.14	14700.4	428.587	1386.1	990.354	11222.3	17967.9	4058.11	1605.11	15406.6
neg_3325	6,7-Dihydro-2-methyl-5H-cyclopenta[b]pyrazine	5243.61	6423.55	5528.19	5547.18	6217.02	3454.08	8806.86	1582.1	2462.55	7888.05	8517.89	15562.6	13174.2	2193.92	7497.65
neg_3327	Gibberellin A29-catabolite	203.484	217.622	648.166	291.138	414.429	21.9692	43.5886	0.0275396	1.49797	41.707	221.365	472.732	602.603	135.353	197.524
neg_3329	4-(3-Methylbut-2-enyl)-L-tryptophan	1087.49	630.803	1908.32	1157.8	1546.36	94.8922	1304.18	13.3814	52.4091	1792.91	2605.82	2052.29	1455.68	123.106	520.606
neg_3330	Deoxyloganin	675.974	329.293	758.229	1707.43	262.943	12497.1	163610	62.9654	43781.9	92610.4	70381.8	94479.5	78861.1	2481.46	393.428
neg_3332	JWH 018 4-hydroxyindole metabolite-d9	16628.1	14716.5	20620.5	13554.8	13885.6	5939.9	15869.3	3160.69	5768.72	24023.5	21305	21392.9	21532.2	8320.49	11932.7
neg_3334	isopropyl beta-D-galactopyranoside	8639.85	9727.74	19507	14930.4	16666.9	977.942	4249.02	2.41e-14	93.6762	1070.4	7767.11	1577.99	1808.5	876.577	1060.01
neg_3337	Ethyl-2-butenoate	1135.17	949.981	1358.16	1166.76	1429.42	294.844	1510.17	16.319	16.7475	1929.53	4327.28	2685.71	1868.1	20.5408	858.536
neg_3340	dihydrohomopteroate	18.9501	8.89704	16.9046	12.1347	6.37483	490.936	216.255	156.329	982.308	666.377	32.0254	156.38	1144.9	1019.46	1198.08
neg_3341	N(gamma)-Acetyldiaminobutyrate	233.22	111.052	1010.71	886.891	908.668	415.045	215.001	75.5323	103.349	1326.7	2129.5	799.531	763.326	1063.86	140.895
neg_3349	2,2'-(3-methylcyclohexane-1,1-diyl)diacetic acid	15927.8	4164.1	7470.79	6488.66	6668.7	723.179	2237.61	94.4042	14.8463	5131.2	6104.85	12410.1	8411.34	316.429	2308.29
neg_3361	3-Hydroxydodecanoic acid	997.034	503.764	1630.83	1245.65	1567.93	961.618	2294.18	174.184	410.187	3631.33	2670.72	4670.45	4089.91	884.069	1713.35
neg_3367	Trolox	593.207	905.033	1010.11	358.863	543.872	729.186	2433.79	221.48	1137.99	1683.9	2505.95	1880.87	1452.9	492.152	1570.8
neg_3371	Dihydrophaseic acid	42434.5	30037.9	51943.9	31015.8	48506.9	57856.9	111417	28781.2	52214.6	189933	105496	244922	203394	66322.8	116635
neg_3375	Chanoclavine-I aldehyde	866.789	656.342	1272	1050.47	1809.2	3787.18	1100.63	403.454	10795.1	15037.1	2872.28	3238.43	1924.69	2507.16	1193.39
neg_3395	Dihydrojasmonic Acid	259527	222258	323621	334552	322104	152666	251098	42357.4	115546	271069	494215	228823	234864	88136.4	167657
neg_3408	4-Hydroxy-3-methoxycinnamaldehyde	5243.46	5900.12	1888.38	8705.04	5093.3	531.063	1950.4	844.859	694.897	13.9632	1630.68	603.656	941.852	14.5095	166.7
neg_3409	12-Oxo-9(Z)-dodecenoic acid	459.393	347.943	1058.13	1088.5	1313.85	652.266	1267.06	98.8843	457.344	1976.32	2573.82	2000.8	1771.99	251.883	742.431
neg_3413	(N(omega)-L-arginino)succinic acid	4828.46	3308.53	5352.91	3909.79	4986.05	26113.6	5233.05	65391.4	238398	27628.9	3467.44	10640.1	5315.85	92107.7	6741.69
neg_3417	Ethyl 3-hydroxy hexanoate	29341.5	27114.9	50818.6	38284.1	39352.4	5317.62	17236.6	6527.98	9947.19	26719.8	11364.4	10412	15371.1	6711.79	8423.78
neg_3423	Dihydroechinofuran	25272.7	14015.9	31822.1	20517	28454.5	12806.2	27276	10904.5	30690.3	42029	35831	37680.8	30263.5	19700.8	13979.4
neg_3428	2-phenylacetamidine	2604.7	2721.8	2845.24	2269.03	2840.56	1741.77	5055.02	673.607	969.459	3766.32	2797.26	4871.13	4616.39	423.445	2412.35
neg_3429	4-Glyceollidin	552.495	391.454	411.235	353.359	518.684	780.227	2127.44	461.081	869.719	5664.15	10074.6	3641.36	3098.23	3323.31	1228.2
neg_3446	L-Pyrrolysine	161251	125609	77602.9	92355.1	63080.3	110937	176005	23591.2	53066.2	215536	203613	160713	182051	27739.5	59866.3
neg_3467	2-deoxygluconate	2936.45	3873.89	9828.23	8917.68	15115.1	2933.27	2126.91	684.709	178.37	1891.71	8594.33	9088	3901.72	2.41e-14	3601.21
neg_3468	phosphinothricin	1067.82	1398.69	4145.37	3274.43	5460.32	792.042	337.537	78.8361	2.41e-14	313.95	3097.33	3199.73	1269.37	2.41e-14	1165.82
neg_3469	(R)-pantolactone	76051.4	53288.6	118420	67147.5	95519.4	15938	25428.7	10680	16813.6	48850.3	20184	59522.3	39179.6	27208.8	19106.4
neg_3472	PE(16:1(9Z)/0:0)	64850.4	55292.7	55336.5	66800.8	59974.3	733970	101285	1.51325e+06	2.61542e+06	540212	71125.3	237228	98696.4	1.41557e+06	124059
neg_3485	Stigmatellin A	65700.5	65619	55228	38497.7	35431.4	126610	47111.6	499371	638964	61937.7	16472.7	48642.3	36155.9	593291	28966
neg_3486	NONIC ACID	33.9439	10.4876	85.2021	28.1876	83.5225	850.915	947.435	351.476	114.096	307.561	29.2856	418.495	36.9654	11.6133	216.56
neg_3490	(+)-Abscisic acid	62681.2	47445.1	99194.4	92961.6	105624	12798.9	24112.2	5.45201	1447.65	6738.2	33005.3	8236.79	15737.7	238.91	8149.83
neg_3492	Copal-8-ol diphosphate	4669.27	2995.69	6035.25	5160.59	4479.48	2975.35	4367.22	7312.17	1636.32	4757.09	4605.58	3769.88	3852.9	3365.8	1863.73
neg_3498	6k-PGF1伪-d4	70093.3	45807.9	87416.1	91486.2	110227	3520.02	11455.5	1750.04	2628.9	15660.6	19146.4	9782.59	10984.5	2176.45	5278.6
neg_3501	伪-Phenylcyclohexylglycolic acid	247.233	115.615	296.022	215.181	480.518	641.235	1342.12	2.41e-14	132.456	1719.61	1577.08	1749.1	1787.25	36.1084	789.527
neg_3503	2,3-Dinor-8-iso prostaglandin F2alpha	13001.7	11172.3	15555.8	15004.8	19363.9	5760.7	21380.7	4453	5066.43	21679.9	10435.5	13196.9	10472.2	4345.51	6793.93
neg_3504	Avermectin B2b aglycone	46998.2	37736	63308.2	53929.1	37117.6	25799.6	90394.8	2556.17	5904.22	117855	211727	90616.2	107501	1212.89	36740
neg_3506	(Z)-3-Ureidoacrylate peracid	2.41e-14	783.687	165.228	923.225	257.011	30.0782	28.7788	2.41e-14	2.41e-14	2.41e-14	267.302	165.524	644.052	2.41e-14	380.919
neg_3507	Gibberellin A8-catabolite	3280.43	752.888	143.761	272.368	533.389	900.021	19.3344	1495.26	19276.8	3.75521	2.41e-14	91084.5	34.0451	12514.9	16119.2
neg_3514	Antibiotic JI-20A	8790.43	9014.34	10307.2	8097.63	6069.71	19035	7794.61	74945	50361.6	10690.7	6276.92	8007.15	5508.62	41792.2	5542.87
neg_3536	Apigenin	324407	437794	9858.31	286691	59396.8	3109.16	19212.2	13.1191	2.41e-14	7881.16	4481.6	1672.86	137.22	2.41e-14	16545.3
neg_3551	Paromamine	3405.08	3138.18	3630.42	3081.73	4414.72	2248.25	5453.55	605.801	5801.49	17375.6	9611.11	7767.68	10355.6	1438.7	8028.56
neg_3571	E-Linalool oxide	25339.7	14902.6	27843.4	58433.5	59512.3	3450.7	16020.6	96.6015	2.41e-14	23165.1	26141.5	16234.5	12264.2	2.41e-14	10356
neg_3573	13-Desoxypaxilline	73438.7	77559.8	48203.7	30333.9	80583.2	35561	23139.3	11126.1	33280.8	41371.1	31067.7	53291.2	39933.9	17730.2	40771.6
neg_3591	CDP-DG(16:0/18:1(9Z))	15094.4	16260.9	17336	8042.85	9944.12	23933.5	14821.2	153247	78684.4	15773.6	4271.5	39366.7	10508	178343	14326.4
neg_3594	5-HETE	44156.6	52658.1	37859.5	25993.9	65580.5	7372.37	31063.2	8199.62	13161.7	63495.1	15737.9	18188.2	27893.4	6163.82	17197.6
neg_3601	QUINALIZARIN	2261.31	3438.87	524.414	1301.97	2594.84	2198.69	4629.26	2550.86	853.976	487.309	3069.6	1289.29	559.432	2.41e-14	5279.5
neg_3603	2-(2-Thienyl)furan	5006.35	8353.55	722.519	2268.27	5237.36	6309.06	11607.5	11374.1	2704.64	2064.42	9171.38	2983.54	2443.04	2161.07	14550
neg_3604	2-(6-Hydroxy-2-methoxy-3,4-methylenedioxyphenyl)benzofuran	52771.1	74925.1	20605.8	34845.8	59423.9	60751.3	102901	66074.8	42549.9	27877.7	81745.7	41881	25623.3	11543.6	122351
neg_3617	N-Methyltryptamine	33.9416	30.847	104.08	95.0314	63.3038	355.521	126.092	230.669	31.3502	684.137	369.907	270.773	227.661	49.7016	123.11
neg_3627	Traumatic Acid	36641.9	10417.1	13976.9	24121.1	26322.1	7561.14	18894.8	2382.2	3546.29	32057.5	58856.6	53621.1	41167.5	3102.23	18159.3
neg_3628	(卤)-Enterolactone	347949	467990	257498	336534	396588	40584.8	35946.5	69342.2	82441.1	54169.8	43847.4	41642.1	37188.9	69845.2	44523.8
neg_363	L-Histidine	1025.82	1651.95	470.047	823.235	432.516	1771.97	748.049	4198.28	2508.28	1953.33	151.756	528.65	340.949	2814.7	1141.45
neg_3630	penicillin G	36054.5	44723.5	23766.1	46852.9	48234.4	2154.22	5053.7	2.41e-14	546.924	7190.82	4977.69	4988.17	6506.41	2.41e-14	6351.99
neg_3631	7,8-Dihydropteroic acid	31621.3	40495.1	22959	42418.1	45226.4	879.444	2972.89	85.2137	257.687	3706.6	6329.15	4143.72	4668.37	2.41e-14	4577.11
neg_3632	6-Thioxanthine 5'-monophosphate	2.41e-14	23.3088	2.41e-14	2.41e-14	2.41e-14	578.335	19.0629	6315.46	464.142	445.952	2.41e-14	22.6669	2.41e-14	1803.27	76.3427
neg_3635	CDP-DG(18:0/18:0)	4388.07	4403.18	5284.31	3497.57	3061.04	10457.6	4380.09	14627.5	26154.1	7214.72	1583.55	7393.99	2849.94	44930.9	3505.45
neg_3642	N-Octanoyl-L-homoserine lactone	368.453	61.5153	33.596	61.6429	93.1768	2.41e-14	179.912	61.9469	2.41e-14	771.238	14.5191	4915.67	3165.53	2.41e-14	1263.1
neg_3644	fructoselysine	6040.88	17133.6	3073.04	5783.78	11828	180.699	266.506	2.41e-14	0.245545	982.322	171.822	147.694	77.7672	10.8831	145.187
neg_3656	PA(16:0/16:0)	197353	19030.5	218657	3375.53	3765.79	120.615	328.563	2.41e-14	2.41e-14	1259.77	159.924	2.41e-14	15.0665	2.41e-14	25.105
neg_3659	Dihydrothymine	18175.9	12216.6	29755.6	26182.8	34174.6	17321.4	25138.9	3355.33	13201.5	56184.3	96443.4	36656	36324.4	6600.22	17187.8
neg_3663	Taxa-4(20),11(12)-dien-5alpha-acetoxy-10beta-ol	12132.3	12919.6	21642	57189.3	26459.8	826.538	1222.5	1157.86	1155.68	1728.47	23641.6	1685.71	1710.25	1526.76	2100.96
neg_3673	3-Isochromanone	272.259	3024.44	51.3721	2869.7	905.515	497.087	91.3964	2.41e-14	45.5156	2.41e-14	210.835	57.3471	2.41e-14	2.41e-14	216.668
neg_3684	CDP-DG(16:0/18:0)	65760.3	55980	96918.4	40195.3	52414.6	114204	42594.3	981031	473995	54719.1	10014.1	131116	31965.1	1.22684e+06	43902.6
neg_3714	9,10,18-Trihydroxystearate	30210.9	13500.2	43487.6	142566	107891	947.101	1883.77	433.749	89.7912	1562.3	6186.57	314.356	660.966	64.6091	427.16
neg_3717	5(S)-HPETE	1990.21	9233.77	349.744	22839.7	6075.51	1607.83	7.90733	2.41e-14	2.41e-14	21514.7	1312.33	2.41e-14	136.441	2.41e-14	1.13839
neg_3723	Cathenamine	75645.6	355711	7506.01	5025.42	4053.01	41209.2	24116.5	32845.7	10384.2	68477	3248.46	10552.2	2613.57	12074.9	12330.6
neg_3728	N5-Pan	4648.41	2899.91	3226.04	7204.7	6177.83	5414.79	4950.86	302.651	2246.25	13065.1	71458.5	5830.55	7599.71	864.646	3102.81
neg_3737	6-Thioinosine-5'-monophosphate	2.41e-14	3568.11	2.41e-14	2.41e-14	2.41e-14	570.978	16.0569	5080.55	522.8	450.388	2.41e-14	166.449	2.41e-14	2386.73	1632.81
neg_3738	PS(16:0/0:0)	16263.9	9879.89	12428.6	33258	16609.4	230596	49794.6	369002	1.63183e+06	212555	28159.9	53423.7	72311.8	552548	47086.8
neg_374	alpha-(2,6-anhydro-3-deoxy-D-arabino-heptulopyranosid)onate 7-phosphate	338.404	357.349	164.178	680.456	390.26	445.3	470.151	490.384	165.187	544.886	59.4285	204.347	240.231	391.139	124.591
neg_3746	N3-fumaramoyl-L-2,3-diaminopropanoate	2.41e-14	2.41e-14	2.41e-14	2.41e-14	2.41e-14	2.41e-14	2.41e-14	2.41e-14	2.41e-14	2.41e-14	2.41e-14	2.41e-14	2.41e-14	2.41e-14	2.41e-14
neg_3752	Glutathionylaminopropylcadaverine	50505.4	67199.4	31332.4	44571.3	33161	52829	49992	57751.6	53386	75405.9	45199.8	34797.6	26319.8	188017	44543.5
neg_3758	Fumiquinazoline F-indoline-2',3'-diol	303.069	188.929	100.863	198.726	676.25	1668.84	2282.87	17628.8	2524.69	3322.52	449.912	255.064	235.597	10464.1	117.925
neg_3760	L-Oleandrosyl-oleandolide	452852	285048	550355	313330	376561	336823	354403	273065	554671	487916	234925	584744	558272	832773	479412
neg_3762	Avermectin B1a	99455.2	68691.2	137218	154988	80137.1	57561.1	93728	27251.7	41554.9	66025.1	8908.45	121163	119547	182108	81613.8
neg_3765	Saccharopine	1450.06	1061.32	1952.22	613.231	267.162	61.864	222.937	139.448	1892.39	1347.85	705	1154.9	902.649	330.999	52.9558
neg_3766	7,8-Dihydromethanopterin	9142.5	7896.86	5814.78	13593.5	14402.2	29142.2	30030.7	107808	30154.9	3727.69	76908.9	34781.7	20362.8	42374.3	26981.3
neg_3770	19-Hydroxyandrost-4-ene-3,17-dione	3775.95	2138.58	4257.17	5279	3984.83	2086.8	4971.27	1688.35	4476.28	7427.38	6660.73	9697.61	6215.92	4828.95	2016.72
neg_3777	Ramipril	25253.5	23680.6	31179.9	16183	23768.3	14972.5	38752.8	15545.2	12551	21296.3	7587.55	34983	28729.8	30275.6	22498.8
neg_3782	benzoin	4244.03	18920.3	1490	5029.02	26513.6	2.41e-14	2.41e-14	2.41e-14	2.41e-14	0.790952	6.46332	2.41e-14	2.41e-14	2.41e-14	2.41e-14
neg_3783	N-Methyltyramine	10283.7	5670.48	16545.8	31720.1	26235.4	1330.9	2214.2	695.531	1197	3309.21	5460.63	2770.23	2817.31	680.775	1105.19
neg_3790	9alpha-Hydroxyandrosta-1,4-diene-3,17-dione	900.85	5332.56	224.699	1281.23	259.372	2882.87	5086.14	6947	1539.39	872.572	3273.05	202.941	861.239	10325	5855.35
neg_3793	Avermectin B1b aglycone	6483.3	6901	4794.08	6079.03	5685.85	3969.42	6548.03	2607.61	5170.59	8679.32	20206.5	7598.99	14248.1	7226.99	3465.14
neg_3801	Dodecanedioic acid	56458.5	26070.5	47398.2	129500	185500	16782.9	13453	9823.57	6462.98	16213.4	22111.9	21970.5	38138.8	7086.66	9508.65
neg_3804	leukotriene A4	16273.6	19988.2	15113.4	14302.5	15825.7	12093.5	28873	22249	49834.5	50068.5	20541	25759.1	32404.1	16153.6	22243.1
neg_3808	PA(14:0/16:1(9Z))	395.228	1131.83	134.843	788.591	524.723	66.5415	9.9652	2.41e-14	15.4768	7632.32	829.3	3643.15	18747.7	13.7838	0.655767
neg_3813	(4aR,10bS)-Normaritidine	448513	406278	752225	556512	504342	167332	237170	162089	251112	200266	58299.1	423642	436707	600160	290528
neg_3816	di-trans,poly-cis-hexaprenyl diphosphate	17204.5	17246	20809.6	34766.7	16029.4	16929	23839.3	9070.67	21567.7	45642.1	93129.7	31981.1	58054.1	33583.3	15456.7
neg_3819	3-Hexenal	1178.16	28.4596	36.9267	79.0814	384.649	337.968	144.073	826.569	607.501	2839.15	789.084	5479.47	5836.28	1063.22	640.417
neg_3820	(-)-Sparteine	7653.41	2476.04	1043.99	2259.61	3758.24	2624.31	1442.59	2338.12	1405.6	10606.1	3508.78	26132.1	21953.2	3723.53	4749.91
neg_3827	Coutaric acid	16834.9	17135	11929.5	10410.1	12079.1	23388.5	18006.6	47910.8	107236	68108.7	15110.6	19716.7	23441.3	62711	40393.6
neg_3833	1-Oleoyl-lysophosphatidic acid	36516.8	52867.5	71072	53951.4	39498.1	9402.25	19221.1	12843.4	17560.2	23743.2	25168.1	23470.2	13160.9	19806.8	11548.3
neg_3835	5,6,7,8-Tetrahydromethanopterin	459.265	647.14	442.036	1021.36	1053.81	3284.62	3096.87	2228.68	2192.05	707.02	5733.31	4214.69	2149.46	1311.09	3637.92
neg_3837	5-Formyl-5,6,7,8-tetrahydromethanopterin	10462.1	15003.4	17785.1	9348.27	5395.57	25896.9	24327.8	51759	89981	1051.23	183956	8072.2	28472.9	4488.83	22814
neg_3842	D-Fructuronate	2.41e-14	2.41e-14	2.41e-14	2.41e-14	2.41e-14	2.41e-14	2.41e-14	474.858	2.41e-14	2.41e-14	2.41e-14	2.41e-14	2.41e-14	2.41e-14	2.41e-14
neg_3847	Xanthoxic acid	769012	517357	1.12236e+06	753183	665324	637349	571162	524230	984037	994485	448531	1.11948e+06	1.0518e+06	1.77013e+06	798804
neg_3849	2,3-Dinor-8-iso prostaglandin F1alpha	44394.6	42826.9	52602.9	53400.8	58158.1	35188.6	49655.8	34867.6	32058.2	41333.9	56825.6	59264.4	51891.2	35097.3	34238
neg_3854	piericidin A	11809.5	7096.7	13081.6	14764.6	14046	16331.6	13743	5442.28	13328.4	24409	38707.4	20201.8	17965.7	16541.8	11299.1
neg_3855	Undecylprodigiosin	10906	5873.97	11285.3	15624.7	14952.6	32845.8	12827.7	7674.94	33165.9	36914.3	25321.2	13791.7	20252.7	24322.4	12501.3
neg_3858	13-OxoODE	1154.8	1094.53	1382.83	1118.2	1654.64	2799.18	3377.06	2880.55	633.969	1265.46	922.154	2090.68	1417.29	1183.39	1635.37
neg_3860	PC(o-18:0/18:2(9Z,12Z))	33125.5	8729.35	22905.4	27795.8	22316.6	142835	114074	27923.2	163235	194416	197079	171775	134418	140207	118739
neg_3865	(卤)12(13)-EpOME	823.02	972.833	1368.91	958.496	1440.65	5665.51	9044.1	6969.13	1965.58	4094.45	1624.98	2955.99	1335.11	2106.14	2783.6
neg_3906	2(R)-HPOT	13333.3	9108.57	14320.1	16643.5	21771.3	14885.9	18591.2	7492.36	17644.6	22100.5	14452.6	15648.7	11314.7	13914.6	7161.64
neg_3910	Heptanal	17716.1	16756	30479.6	47965.6	46415	317.252	1103.36	353.804	52.2862	995.393	575.106	797.505	1019.35	97.4237	172.945
neg_3929	Demethylphylloquinol	81613.3	86164.6	144351	205438	92577.6	7180.65	11759.4	7734.31	9942.44	13242.3	6830.91	14607.5	13027.9	16952.8	11172.9
neg_3932	Glucuronolactone	2.41e-14	8.28264	2.41e-14	2.41e-14	2.41e-14	191.41	2.41e-14	3667.32	2.41e-14	2.41e-14	2.41e-14	2.41e-14	2.41e-14	830.443	2.41e-14
neg_3933	伪-D-Galacturonic acid	2.41e-14	2.41e-14	2.41e-14	2.41e-14	2.41e-14	337.945	2.41e-14	5730.09	2.41e-14	94.9372	2.41e-14	2.41e-14	2.41e-14	1051.07	2.41e-14
neg_3936	Gramicidin S	20824.8	25662.6	3978.75	6383.34	7740.52	393.199	734.295	293.233	289.838	1508.19	44.9599	38.7494	73.7513	1059.95	335.064
neg_3953	Diosmetin	65.6939	1464.35	49.0484	34.0316	2.41e-14	2468.34	4698.78	4535.72	2102.61	2529.22	5792.15	21374.5	133.015	329.58	21207.7
neg_3962	Gentamicin C1	75745.6	53469.2	79781.1	66166.3	77411.4	1.68346e+06	89186	4.22684e+06	6.36503e+06	638886	62341	308466	86403.2	3.6925e+06	121045
neg_3976	(7S,8S)-DiHODE	4791.05	5388.81	4776.8	4865.85	6278.02	3170.97	6305.34	2057.19	2255.66	7752.16	9443.42	9706.5	7580.07	2778.34	7071.23
neg_3982	Myristoleic acid	582.9	270.677	135.053	195.528	464.825	104.809	416.868	65.1706	2.41e-14	1415.99	660.418	2618.18	2328.75	80.5867	481.449
neg_4000	Acylated phloroglucinol	425167	245055	444547	525123	373516	921416	361971	247429	912479	831153	594871	491113	1.87086e+06	1.84708e+06	594003
neg_4007	PG(19:0/17:0)	371884	137879	294132	226270	266059	1.62479e+06	617058	366331	1.65243e+06	1.53853e+06	1.21484e+06	908021	2.859e+06	2.24231e+06	803646
neg_4020	Chloroxanthin	11274.6	7301.55	28264.1	30216.5	11895.7	14219.3	47679.3	3695.01	2925.05	9639.29	13813.4	8561.25	28146.1	7243.21	10105.2
neg_4023	alpha-Phocaecholic acid	61777.9	22993.2	62683.5	37196.2	35195.6	1568.35	6685.33	3233.84	3711.47	3758.2	310.157	8285.09	11756.7	17166.9	7717.75
neg_4027	Cholic acid	2.04557e+06	922823	1.81943e+06	943300	1.95939e+06	5.00718e+06	3.2703e+06	3.53544e+06	5.37836e+06	4.61577e+06	5.32082e+06	4.30993e+06	3.97068e+06	3.06196e+06	4.03824e+06
neg_4035	Cysteinylglycine	141.58	125.668	2.41e-14	2.41e-14	2.41e-14	1566.33	815.615	432.48	606.801	389.739	2.41e-14	222.274	57.5833	497.396	40.0488
neg_4071	all-trans-Decaprenyl diphosphate	432382	203563	447260	209505	211278	10609.9	20840.5	8103.15	9358.94	20298.1	8552.39	18242	12135.1	29911.3	15782.7
neg_4080	6-Deoxyerythronolide B	7821.42	3345.94	7134.09	4648.23	9007.32	13486.2	13890.8	4906.45	12871.8	15848.8	20790.4	14796.3	13400.1	10456	9308.05
neg_4082	Taurine	2.41e-14	2.41e-14	2.41e-14	2.41e-14	2.41e-14	228.599	2.41e-14	627.819	1371.9	761.033	2.41e-14	72.7639	41.2131	631.228	331.698
neg_4084	(S)-Autumnaline	39945.4	37883.7	12227.9	13179.6	23081.5	133517	71325.3	316563	621392	380084	30951.1	86302.5	80252.6	361323	213443
neg_4095	Taurochenodeoxycholate	780498	501543	1.02962e+06	881318	804312	3.59791e+06	876760	6.59241e+06	1.25649e+07	2.48868e+06	592841	1.32668e+06	2.07014e+06	1.31117e+07	1.58097e+06
neg_4099	Acetylvalerenolic acid	4866.11	10393.1	3188.51	3214.94	3582.92	8262.84	17635.4	3412.25	4833.6	14556.4	5303.85	3357.3	4171.53	3577.08	8720
neg_4102	LysoPC(18:2(9Z,12Z))	15644	13032.2	13966.9	14232.5	13852.2	28631.5	10805.3	49993.4	88737.2	19668.6	11059.2	11671.7	6689.32	39684.7	7456.56
neg_4112	Avermectin A1a	42390.9	7444.8	58579.1	4066.19	4354.83	2444.58	3517.2	2863.69	2515.28	4417.07	2739.72	3256.89	2742.23	2558.92	2159.39
neg_4118	Tiglylcarnitine	55582.3	46058.1	85719.6	118378	58170.3	6340.59	8785.88	4558.17	4325.05	7033.73	8756.35	8663.68	8291.24	5364.55	4339.14
neg_4121	3-Oxo-7,8-dihydro-alpha-ionol	77071.3	25185.4	34538.3	45500.3	44815.8	7388.29	11304.4	7051.71	4355.78	13796.2	15210.5	26435.8	18919.7	5825.44	8843.06
neg_4122	Phylloquinone	1.23146e+06	1.04752e+06	821945	495722	757492	5681.94	13723.6	5652.14	5341.49	14452.9	19966.8	10769.9	11067.2	9172.12	10575.2
neg_4129	Aflatrem	4624.41	3839.34	5796.88	4863.25	4767.8	10499.2	12817.6	4719.11	9927.83	18549.8	26031.6	13941.4	15768.4	11667.7	6239.21
neg_4131	C75	14346.6	3206.78	3943.72	2143.44	2742.58	1056.41	1285.46	1487.66	508.424	1674.63	2279	8834.71	4383.85	819.938	2058.1
neg_4135	Dehydroepiandrosterone	102400	105796	100564	109465	80711.2	56659.5	39715.6	91398.2	13988.7	45043.6	40673.8	56182.5	32585	28087.3	43476.3
neg_4136	APC	28376.2	24316	38287.3	32737.4	31778.5	24786.7	48824.8	21709.9	24640.7	43313.2	95374.3	49246.7	46426.3	37163.7	29815.2
neg_4144	Monacolin L acid	8820.09	11339	11429.2	7994.63	6683.84	5355.65	7324.15	2776.45	4632.97	12574.5	4938.29	7326.49	6952.02	6052.44	4738.2
neg_4145	11-Dehydro-thromboxane B2	3309.11	3138.17	4715.5	5281.85	4590.31	5756.3	6220.66	15917.5	2650.42	18395.6	6721.18	9033.12	5725.33	7976.11	3344.89
neg_4153	vitispirane	765.343	1222.41	579.064	326.104	423.461	437.674	1225.83	613.362	61.8165	970.195	600.836	657.252	612.953	373.849	212.163
neg_4157	Brefeldin A	330.314	306.564	218.823	211.491	469.761	4056.87	22811.5	4948.32	4549.14	16208.6	9401.17	7649.44	4671.92	1693.37	3572.6
neg_4158	Lovastatin acid (Mevinolinic acid)	306241	235271	374370	430028	357847	295037	478872	159897	250934	744331	715101	619623	535399	302446	289519
neg_4165	9(10)-EpOME	55.7171	12.4224	163.689	144.212	141.604	209.567	938.795	122.922	62.5593	1048.01	1259.54	673.234	639.65	503.353	202.242
neg_4190	Festuclavine	38719.7	42750.2	31285.2	25467.3	28741.4	15456.4	20277.2	14596.6	25099.4	16136.1	9964.75	32973.6	17422.4	28807.8	21149.9
neg_4192	Vitamin K1 epoxide	714051	581399	949431	931007	576204	83734.1	176908	113005	102297	129841	93158.2	177726	120171	143770	140744
neg_4208	Salinomycin	89855.3	162986	18752	122317	47042.1	37182.4	14914	7269.31	35428.1	29310	21768.6	17405.8	21676.5	13531.4	9900.11
neg_4209	Avermectin B2a	39842.1	90573.3	14286.8	61299.7	32380.2	6158.09	6523.99	3414.5	5448.63	7850.08	6619.53	5483.21	5364.31	5258.34	3750.97
neg_4215	2'-Deamino-2'-hydroxyparomamine	29.193	47.6966	13.1487	15.1372	4.48655	2034.61	2728.85	1738.06	2680.69	2008.76	2169.82	10054.2	6656.24	1749.31	3314.23
neg_4216	Celastrol	813260	1.1498e+06	1.11151e+06	415963	681025	463789	1.32307e+06	499138	732014	746513	106901	550737	290678	710069	1.14266e+06
neg_4219	9(S)-HpODE	1446.04	1157.07	1290.09	2543.68	2491.66	704.193	877.895	541.864	132.06	1121.01	386.04	497.058	277.3	519.635	255.315
neg_4222	Spiramycin 1	20515.2	10518.4	19249.3	11966.9	14053.2	33662.6	50372.4	17091.7	52658.2	42462.8	7146.43	27906.3	16778.4	43317.8	40208
neg_4234	PG(18:0/18:1(9Z))	27612.1	16904.8	27580.6	23442	18333	142336	74658.7	36855.6	152915	124019	111177	94697.7	111444	60544.1	55001
neg_4238	lauric acid	2.41e-14	2.41e-14	2.41e-14	2.41e-14	2.41e-14	247.927	1419.45	253.9	124.482	832.454	183.066	246.189	55.6042	2.41e-14	93.7136
neg_4257	Thiocysteine	8.0828	2.41e-14	2.41e-14	10.0265	40.0239	94.1902	195.324	111.824	265.993	211.256	254.792	224.63	191.986	107.92	220.123
neg_4262	4-Gingerol	6857.66	10528.9	3710.06	2138.8	3394.46	30901.6	56643	29933.2	9701.16	47437.3	22432.6	24349.4	10877	8543.2	44339.1
neg_4264	Carnitine	2159.94	2215.93	4014.87	3163.18	3535.17	3391.72	7196.78	3179.58	3209.73	7226.89	5430.83	5526.4	5584.13	5551.25	2845.88
neg_4267	5-Androstene-3,17-dione	6785.7	9078.59	5624.95	10898.9	10556.1	7051.97	52797.8	28756.8	16684.1	24713.7	13287.5	10336.6	7043.56	6161.11	11852.7
neg_4268	5,6,7,8-Tetrahydromonapterin	13727.1	14469.9	17722.4	18191.3	16384.6	24249.4	44527.3	55411	47436.4	18573	9481.52	11853	13530.1	42489.9	12319.8
neg_4270	(3S,2'S)-4-Ketomyxol 2'-alpha-L-fucoside	31804.6	65379	12601.4	47969.9	26590.5	3158.34	5821.08	2280.24	2416.23	7782.94	5977.52	5335.83	4214.47	3781.14	7571.72
neg_4273	Acacetin	1058.54	19286.3	225.799	205.12	217.793	2017.02	6189.35	8059.24	4259.51	1925.43	12700.2	23572.2	77.4575	345.97	23888
neg_4281	PI(18:1(9Z)/18:1(9Z))	20666	12025.7	30433	17448.8	19802.6	11164.7	7256.47	9902.5	17157.6	15089.9	3633.51	21317	21955	35155.4	11849.6
neg_4306	Deoxycytidine	49.9924	472.003	2.41e-14	2.41e-14	2.41e-14	566.032	1141.72	2816.29	1836.69	3079.22	2.41e-14	430.382	295.455	837.037	1896.01
neg_4310	di-trans,poly-cis-decaprenyl diphosphate	170542	87577.6	200734	101886	84863.9	57390.4	60031	60657	93281.3	108899	8424.84	56887.7	42729.9	89332.7	89381.2
neg_4314	Tetradecanedioic acid	5507.51	3997.24	3627.61	14584.9	19747.8	1504.71	4464.9	2760.88	253.025	1590.28	4705.79	6119.4	3334.65	388.138	2110.41
neg_4321	Histamine	5344.66	1364.99	1192.18	422.763	1131.2	397.717	1227.44	964.98	49.9976	1308.33	1733.05	10472.3	3763.39	364.943	1830.76
neg_4322	3,5-tetradecadienoate	69678.6	8842.91	15417.3	12088	8903.09	3836.2	11234.1	3925.06	1930.99	11344.3	7137.56	46508	28067.7	3483.26	8725.27
neg_4338	PE(12:0/16:1(9Z))	9295.55	8630.03	10524.6	11496.9	9625.4	87473.4	11996.1	51666.3	153997	168453	11030.7	10530.4	7116.78	22132.7	21117.9
neg_4351	Ursodeoxycholic acid	583539	408423	749087	714541	580154	845367	765534	416704	916941	858869	960312	882769	866897	680224	672445
neg_4353	PG(17:0/19:0)	65901.6	38481.8	82381.2	39639.8	31766.3	613963	92760.8	230162	641492	561208	68492.2	266369	361576	332849	161572
neg_4359	PG(16:0/18:1(11Z))	10214.5	11476.3	11700.3	12942.4	9788.61	128587	21523.9	54543.9	46900.7	102282	11900.4	62199	74622.4	83605.6	34604.7
neg_4364	UDP-N-acetylmuramoyl-L-alanyl-D-glutamyl-L-lysyl-D-alanine	10563.2	30165.8	19770.8	23099.8	4036	166289	148677	212654	77347.7	2282.15	363881	71607.6	39258.1	708.791	163603
neg_4365	Pyropheophorbide a	22759.7	57530.9	8316.04	34641.1	22042.4	88.4596	277.77	0.377132	2.41e-14	1440.67	1.07791	63.7433	404.908	1345.67	42.7315
neg_4368	9,10-DiHOME	20446.4	22020.2	33121.2	47778	36807.5	27060.1	34879	21496.4	27608.8	43407.3	32477.9	20862.2	31040.9	18912.5	24280.1
neg_4370	PA(18:0/18:2(9Z,12Z))	2558.91	1588.78	4095.23	4039.32	3438.25	4571.39	1303.01	2704.64	3218.27	4512.89	1558.87	2263.81	3654.25	3988.38	2151.13
neg_4377	RU-0211	2562.39	3153.04	4459.68	4540.74	2198.15	3502.33	6720.95	4991.84	2541.79	4258.17	3984.86	3538.41	4619.78	4434.34	2544.17
neg_4379	4-Androsten-17.beta.-ol-3-one glucosiduronate	17444.2	62227.4	2030.63	2959.55	40.8643	2213.74	1089.79	15822	29304.2	12634	369.132	1764.61	1022.34	13091.6	1799.97
neg_4382	zymosterol intermediate 1a	76583.4	83375.2	100931	79985.8	70567.8	78141.7	110544	62367.6	131572	134955	176385	104508	97781.9	101447	79952.3
neg_4390	Linalool acetate	813738	282432	997142	896181	950268	1.00297e+06	786112	322099	504881	866926	948863	1.15263e+06	816426	718027	685815
neg_4400	Staphyloxanthin	114527	47473	134236	141143	71142.6	8798.96	16403.1	6011.92	9119	16998.7	8145.49	12854.6	9645.83	12156.9	13682.2
neg_4406	Nebramine	27463.4	55092.8	24122	21905.8	21971.5	36740.6	37916.4	65860.5	126817	50192.5	27721.6	30708.5	17156.9	181576	40951.6
neg_4408	Histidinyl-Lysine	4064.07	5560.71	5601.81	5682.18	4646.97	9191.76	8827.41	23155.6	6586.13	9089.35	3918.97	5183.03	3985.17	22545.2	3711.28
neg_4418	Homovanillyl alcohol	962.017	1697.5	1023.91	622.741	682.405	2669.8	4435.32	3147.52	2685.95	4935.21	1332.91	1815.53	1194.53	2511.67	2694.32
neg_4422	10,16-Dihydroxyhexadecanoic acid	4235.74	3709.03	5973.1	6553.85	7575.12	4968.51	5681.71	4654.87	2528.37	6373.46	6636.02	4234.05	3361.58	3068.99	4860.18
neg_4434	Thr Lys Pro Arg	745891	625466	1.34288e+06	1.52066e+06	1.16905e+06	88282	98172.4	76087.6	142508	137855	87278	130265	117950	204453	81853
neg_4443	Anatabine	1108.9	1288.98	1825.05	376.902	1308.68	2871.99	6389.7	2916.05	3561.72	5248.56	24727.2	11152.7	9366.88	5003.24	6554.98
neg_4444	L-Cys-Gly	722.583	276.441	217.789	34.2572	156.996	1590.73	2037.18	2049.71	4797.34	1478.59	2.41e-14	2083.44	236.375	2386.15	1165.57
neg_4448	(卤)12,13-DiHOME	107633	74314.1	212628	545063	406004	18777.9	23938.3	11188.3	10645.6	32969.4	21474.9	13075.4	18032.6	11124.7	13754.3
neg_4452	Phorbol 12,13-dibutanoate	30369.2	18399.2	22556.3	20229	18755	35807.5	47169.8	46633.3	94395.9	39848.7	9576.92	49811.1	13968.2	56526.1	31976.6
neg_4454	5,10-Methylenetetrahydromethanopterin	1365.77	883.311	1219.57	1372.22	623.752	13709.2	34634.1	34631.1	22722.4	227.973	59539.6	43606.1	41371.5	8907.94	28942.2
neg_4463	Parthenin	442.427	599.179	137.315	14.2892	117.366	30310	41982.7	24415.4	19658.5	51889.2	13342.9	28225.5	22857.5	16101.3	29975.1
neg_4466	Protoemetine	19441.3	36323.8	14514.6	34728.5	28566	4505.15	4084.56	4044.18	2797.47	3690.28	2088.99	1730.78	1569.4	6296.41	2220.57
neg_4468	2(R)-HOT	5629.49	5934.58	9037.31	8717.93	9080.33	10119.3	9058.46	10503	9562.46	10089.9	11627	7786.93	6770.98	6016.93	9165.74
neg_4473	Pimelylcarnitine	4731.39	5129.43	6038.84	5888.27	5161.44	8612.01	8512.88	19449.5	6587.09	8477.74	6461.92	5581.55	4886.45	19419.7	5840.08
neg_4478	13(S)-HpODE	16206.6	16583.4	16529.2	24251.5	28823	22672.1	18520.6	18213.1	19224.5	22790.5	20192.8	13481	13343.2	10750.3	14036.2
neg_4483	Oleandolide	10857.4	9134.54	8107.1	8117.47	9433.05	17970.9	15561.4	39453.8	17408.3	41097.8	18340.6	33661.1	21116	57265.1	19720.8
neg_4494	PI(18:0/18:1(9Z))	358517	40299.9	160605	15181.7	13717.2	6141.49	5771.04	2996.4	5608.58	7229.52	6322.33	5439.91	5625.95	6857.03	4730.06
neg_4517	N-3-Hydroxyoctanoyl-L-homoserine lactone	72353.3	42891.2	72074.2	73234.7	37245.4	5210.47	5866.66	4079.18	5402.85	7171.91	6407.04	5986.43	5764.29	5895.73	4104.08
neg_4519	Retinoate	19640	8763.09	29607.8	25001.2	21622.3	455.238	993.255	348.963	363.194	1377.07	1523.57	1174.43	734.443	1067.32	947.588
neg_4521	Aldosterone	525	325.756	10.0435	1.12929	6.19862	7236.71	4781.32	1554.92	5969.94	988.657	7514.48	6835.77	4297.78	3057.76	4306.48
neg_4523	ent-2alpha,3alpha-Dihydroxyisokaurene	2584.86	860.056	3164.46	584.446	983.028	148.807	198.123	73.3263	146.516	1113.1	1857.48	601.785	1590.36	161.762	244.535
neg_4528	Adrenic acid	4301.89	8813.02	5088.11	8235.56	9146.83	6906.09	8526.75	3527.47	12952.9	14604.7	5503.21	8140.22	13683.7	6882.16	8905.03
neg_4531	Pristimerin	1.40001e+06	1.99809e+06	2.53016e+06	2.65031e+06	3.73751e+06	3.118e+06	1.31214e+06	1.78332e+06	1.01563e+06	635137	2.6449e+06	3.2325e+06	3.09632e+06	1.9702e+06	1.29354e+06
neg_4540	Leu Phe Lys Lys	20959.3	19731.6	29600.8	18421.6	16405.1	64338	46867.1	80064.3	59768.8	97596.7	51396.2	36937.9	54066.4	29018	51416
neg_4550	(9Z,11E)-(13S)-13-Hydroperoxyoctadeca-9,11-dienoic acid	16109.9	10786.2	31997.9	40037.5	36463.9	27300.1	18726.7	17533.8	18914.9	28354.5	20596.2	16692.2	15814.7	14285.2	27125.4
neg_4551	8-Amino-7-oxononanoate	4258.3	4270.78	5026.57	6868.48	6720.3	13733.1	17359.3	8557.58	18860.4	19018.6	8314.16	9460	8884.38	7278.07	8769.88
neg_4553	PI(16:0/18:1(9Z))	83818	6354.32	123048	9032.11	9494.55	5193.28	4915.65	2882.24	4854.62	6173.39	5161.63	6097.21	5986.73	5466.42	5195.56
neg_4559	2-Undecanone	438.215	466.399	668.584	420.88	663.597	792.719	1754.04	880.351	3000.03	1172.36	771.007	900.728	750.035	563.032	857.433
neg_4560	(+)-Isomyristic acid	1226.37	378.726	1300.43	3162.36	3325.84	91.044	71.3592	44.5287	376.622	410.971	196.769	1020.39	257.788	141.191	2.41e-14
neg_4561	PE(14:0/0:0)	216558	85892.6	233933	454985	490186	38903.1	55589.1	25229.2	80596.8	89905.2	82573.5	221011	81050.8	74027.4	38510.3
neg_4565	Lyngbic acid	2087.79	4413.25	2326.2	491.961	519.004	1861.53	5187.78	1945.13	936.928	4061.42	2350.26	2675.91	2630.11	2076.3	1041.72
neg_4566	tetranor-12(S)-HETE	14943.3	28724.1	18460.3	5490.55	5695.42	12676.4	31290	12562.2	7655.72	24676	13346.3	16003.6	16900.2	14043.1	8277.17
neg_4567	delta-Octalactone	24737.8	33389.4	27547.5	12972.6	14415.6	15720.3	35171.6	14491.1	10169.5	29806.6	19693.8	19639.6	20901.5	16821.2	13096
neg_4576	Gemfibrozil	223.927	354.448	146.871	19.8872	55.9149	11217.9	8614.4	7125.97	2082.15	20134.2	939.853	2872.78	1170.63	2041.85	6274.46
neg_4577	Prostaglandin D1 Alcohol	1596.19	1483.8	3316.24	4875.64	2507.56	24255.2	17709.5	6472.3	7942.88	27904.2	70607.9	9830.1	31449.7	28684.2	8577.76
neg_458	4-Methyl-5-(2-phosphoethyl)-thiazole	832.017	848.087	493.938	1588.64	883.109	1103.94	1234.97	1255.93	382.568	1033.08	312.861	619.879	549.09	976.002	402.442
neg_4580	3,4,3',4'-Tetrahydrospirilloxanthin	178126	87734.5	252537	218632	214267	70.8961	56.8218	31.2977	18.7954	444.003	1450.24	49.4428	57.003	146.408	66.4377
neg_4590	7,8-Dihydro-.alpha.-ionone	400.005	538.815	616.284	309.492	551.407	162.966	359.971	428.619	2133.55	619.355	394.212	255.967	262.778	256.708	602.025
neg_4595	Natamycin	1124.59	1514.43	2218.9	4975.02	3680.41	296.465	481.188	237.104	447.135	811.166	3755.47	1079.84	1501.93	773.487	67.4727
neg_4598	5-Hydroxylysine	2.41e-14	2.41e-14	2.41e-14	2.41e-14	2.41e-14	4057.91	5990.43	3196.98	3686.48	1820.89	4472.35	410.346	1972.62	1976.26	1631.28
neg_4612	3-Hydroxykynurenamine	22.9682	192.06	71.9883	102.962	49.8835	2215.2	6339.92	2462.51	3696.2	5609.58	7223.54	4144.77	5634.54	2201.17	4630.98
neg_4613	3alpha,7alpha,12alpha-Trihydroxy-5beta-cholestanoate	289621	483701	640412	733311	225208	7757.78	12706.6	7279.28	10364.4	14130.3	9067.33	10104.3	11252.7	11391.5	8167.55
neg_4619	5(S),6(S)-DiHETE	5475.8	6793.46	5034.75	5484.25	4473.23	28104.9	43150	22168.2	26539.5	21361.5	32860.1	11828.1	23973.4	21003.6	17504.5
neg_4620	zymosterol intermediate 1b	57081.5	112678	131901	143268	74088.1	9314.44	7972.99	7965.49	14503.4	13665	7603.68	7534.61	12354.4	12369	10237.8
neg_4636	beta-Citraurin	49229.7	14336.4	66176.1	6136.25	6346.98	3988.55	3126.56	2917.85	4372.04	3765.43	4013.49	3740.49	4227.14	3921.72	3545.05
neg_4638	22alpha-Hydroxy-campest-4-en-3-one	17867.7	30286.1	20236.4	17296.2	16553.5	44998.6	60286.5	25062.2	119809	93009.8	53514.3	49163.9	50165.6	45492.6	56300.3
neg_4639	3alpha,7alpha-Dihydroxy-5beta-cholestanate	164356	189672	163929	158257	150394	40115.1	35348.8	19536.7	16402.1	18479.9	35201	59712.6	69259.4	34295.6	21985.4
neg_4648	Heptadecanoic acid	6053.49	4446.06	9908.27	16228.2	17359.3	12611.3	14480.3	5214.61	5435.94	23501.1	14239.6	10798	11122.4	6891.37	7530.28
neg_4649	12-epi Leukotriene B3	6582.36	6144.26	7297.59	12001.2	4695.92	45638	55763.5	24182.4	28851.5	41641.8	68430.5	17821.3	47353.3	40354.2	26463.7
neg_4654	Lovastatin acid	15154.7	7576.56	13809.2	19716.1	13876.9	4320.44	5302.13	2301.3	11596.3	10668.2	8972.94	34547.7	12425.9	7013.53	3842.68
neg_4660	Aphidicolin	43293	41009.1	44622.4	39121.9	34265.5	46778.5	87939.1	22270.7	50362.9	189030	126146	69018.8	108841	58582.3	36354.5
neg_4663	Hexadecanedioate	66113.4	23906.6	91753.9	106112	114429	8828.78	11673.2	8408.1	8857.93	13264	10745.4	6286.39	5932	7855.17	8924.28
neg_4665	16-Hydroxypalmitate	1127.7	1349.27	1572.08	2057.64	1712.94	734.225	995.926	908.25	941.516	1068.1	1422.53	954.976	735.911	831.973	1248.92
neg_4670	PC(16:1(9Z)/0:0)	202805	195493	180339	249962	146434	257193	95427.3	604619	320376	132769	144576	163459	245830	169734	161832
neg_4675	PS(17:0/19:0)	62746.1	65014.3	74274.6	40034.4	32401.1	41756.3	75796.7	225364	218006	216916	103292	84863.8	45130	184765	240293
neg_4677	Castasterone	68127.6	56324.4	93245.3	50492.7	45235.9	5061.78	8522.71	6183.42	8167.45	9870.21	12241.4	8080.9	7573.44	9998.82	9991.41
neg_4685	2-hexaprenyl-6-methoxy-3-methyl-1,4-benzoquinone	17257.3	19872.2	21225.9	26098.8	22075.1	147057	53481.2	156123	220071	68881.2	19370.1	35115.5	22098.8	292526	61354
neg_4694	Sodium deoxycholate	4.05361e+06	2.30838e+06	5.66722e+06	4.44943e+06	4.53953e+06	5.3265e+06	3.86108e+06	2.75528e+06	6.97185e+06	4.9438e+06	3.20456e+06	4.45914e+06	6.34109e+06	6.36977e+06	5.39453e+06
neg_4698	(9Z)-Octadecenoic acid	32.5891	412.221	2.41e-14	2.41e-14	2.41e-14	1577.48	1146.36	1656.81	3941.1	2590.4	4218.34	425.879	3316.05	3494.7	2577.31
neg_4701	Vitamin D3	4220.9	2668.77	5786.41	3762.92	4138.61	6237.67	2531.18	4942.18	6514.02	4427.94	3165.16	3064.12	8342.42	5336.83	5996.86
neg_4711	Chenodeoxycholate	3.6967e+06	1.17671e+06	5.80082e+06	3.77503e+06	3.87758e+06	6.71902e+06	3.81368e+06	1.63767e+06	8.60615e+06	5.91943e+06	2.33769e+06	4.35472e+06	8.29408e+06	8.32438e+06	5.49967e+06
neg_4717	3a,7a,12b-Trihydroxy-5b-cholanoic acid	34328.4	26744.5	37186.3	42602.3	31493.9	2325.09	3229.98	2483.65	2147.67	3425.87	4139.25	3987.43	2639.17	1722.45	2614.02
neg_4724	Galactosylceramide (d18_1_24_1(15Z))	56654.7	30022.9	41308.6	53015.5	33025.7	136601	82624	160303	102870	83762.9	69058.5	43825.7	195106	114061	97697.1
neg_4730	IPC 18:0;2/20:0;0	83382.1	52287.9	52839.3	93950.7	29955	39717.5	16214.8	56407.5	67473	33332.6	24490.8	31045.5	67761.3	48348.3	34297
neg_4758	9,10-Dihydroxystearate	3470.43	2881.34	5529.55	8455.56	10086	6141.09	17244.1	3048.24	3866.8	11416.2	11458	6583.16	7071.51	4772.27	6241.72
neg_4791	Taxa-4(20),11(12)-dien-5alpha,13alpha-diol	525.605	559.216	427.723	46.7782	165.186	6244.57	4381.16	10662.5	6525.92	3463.59	7031.13	1654.56	6446.04	9050.44	8822.7
neg_4793	3alpha,7alpha,12alpha-Trihydroxy-5beta-cholestan-26-al	616222	1.67508e+06	1.15235e+06	1.1816e+06	474339	8336.23	10335.5	6367.82	10530.8	14826.3	19166.2	15282.9	12252	9766.42	8256.57
neg_4821	TOFA	45.9403	31.0268	171.262	24.2726	41.3494	0.606487	30.2838	2.41e-14	6.02711	42.7426	40.3323	53.1202	2.41e-14	0.122622	0.037373
neg_4831	PC(18:3(9Z,12Z,15Z)/20:1(11Z))	13295.1	8541.66	15392.7	32787	16808.5	6454.02	4848.85	6634.92	7796.62	6427.45	6889.42	8045.94	8358.66	6372.28	7532.13
neg_4842	Tacrolimus	64349.6	57081.8	134507	100419	42216.1	13548.6	20684.2	12335.6	17617.5	21312.6	26513.1	41410.2	33609.9	18256.8	20037.7
neg_4847	(卤)9-HpODE	64131	32924.1	112117	168157	134427	9097.8	16347.5	2758.25	7317.08	25051	17778.8	8462.51	9420.89	6985.78	7794.95
neg_4849	5a-Tetrahydrocorticosterone	22062.4	9050.92	21531.5	15811.1	39532	165.56	536.178	144.811	1010.76	1039.51	184.605	41.6187	146.554	77.344	29.6407
neg_4861	PC(16:0/0:0)	722159	522963	550018	660112	477968	732986	285039	1.68105e+06	1.31472e+06	626565	462853	444713	754283	667576	666658
neg_4871	Arachidonoyl dopamine	204376	190584	108536	196392	86300.1	43740.4	74103.6	44121.5	51375.7	66496	36121	73386.6	73109.5	88659.5	48816.5
neg_4875	12-OPDA	5771.08	1117.07	9470.59	10307.5	9654	551.393	987.871	86.9519	657.391	1089.31	765.124	48.4943	125.668	27.2578	97.8936
neg_4881	PC(16:1(9Z)/22:5(7Z,10Z,13Z,16Z,19Z))	11523.8	6377.66	15747.5	8487.85	7951.32	11872.2	34963.5	23254.8	19600.5	12391.4	56934.9	36171.3	181202	134179	61620.8
neg_4885	isoleucine tetrazole	1489.68	1618.94	1748.79	1704.93	3149.89	6036.48	8545.3	3908.07	3972.72	12423.1	2505.64	5486.45	3686.85	3893.26	5653.56
neg_4890	6''-O-Carbamoylkanamycin A	2611.69	1211.03	4559.85	3314.03	2310.9	110.704	444.664	70.6915	166.83	310.959	1455.08	835.697	661.965	187.81	304.767
neg_4894	Lolitriol	63783.5	120441	82335.7	175635	78879.5	83978.4	84515.1	26891.1	31464.2	102282	398844	89798.4	218398	51974.1	55310.7
neg_49	Nitrous oxide	5640.18	8357.02	288.249	554.121	332.486	2.41e-14	187.672	2.41e-14	2133.01	748.813	2.41e-14	2.41e-14	492.976	122.221	2.41e-14
neg_4908	IPC 18:0;3/22:0;1	11509.8	14092.3	22306	23602.3	17918.9	5660.13	7062.81	7136.12	10456.9	8267.57	12148.2	57743.1	18950.3	6764.46	10767.5
neg_4909	Janthitrem C	9972.22	13041.6	14123.6	19277.1	16024.1	6478.89	10477.1	4744.38	5261.67	9656.03	9048.85	8633.08	21849.5	20579.1	11003.7
neg_491	L-Serine	807.133	1139.11	398.195	614.52	290.509	1209.13	906.044	1590.91	764.617	1349.03	243.705	546.147	495.192	1050.92	723.084
neg_4911	Rifamycin W-hemiacetal	2423.21	6923.56	1788.61	4517.67	1601.68	87.028	1316.81	3.10308	33.4444	413.685	2625.71	731.06	2658.7	48.5814	2.41e-14
neg_4913	1-monohexadecanoylglycerol	5165.59	3917.66	8227.32	11891.9	5656.8	25516.1	34932.3	4495.26	8713.49	23371.6	36005.5	14437.9	24081.7	21566.4	10441.4
neg_4916	PI(18:1(9Z)/0:0)	46309.6	38375.1	48311	44693.8	44797.4	22080.2	57567.1	26474.4	20106.8	40066.9	31197.3	44340.9	62201.9	42138.8	44367.3
neg_4925	Surfactin	13127.6	13512.2	16353	15142.7	16592.3	73747.6	37248.1	211014	90724.5	75364.9	14509.9	26085.7	14817.2	266367	63848.9
neg_493	O-Acetylserine	1915.85	2095.73	2340.08	4802.63	3899.55	3183.04	3982.22	2302.01	1240.96	2870.43	4993.77	3561.81	3052.23	3038.18	2035.67
neg_4930	ent-Sandaracopimaradien-3beta-ol	468.997	445.636	714.373	523.98	776.267	237.728	988.913	107.379	295.19	751.745	279.281	676.499	538.379	330.093	201.451
neg_4934	1-Palmitoyl-sn-glycero-3-phosphocholine	527601	394659	189317	556702	140365	1.10515e+06	147537	2.85893e+06	1.6416e+06	442299	453625	411872	1.32701e+06	809925	838232
neg_494	2,3-dihydro-2,3-dihydroxybenzoate	399.454	571.523	291.86	370.558	199.598	352.64	408.284	1076.82	480.787	275.217	92.2078	360.44	223.375	569.687	447.048
neg_495	Galactitol	480.956	814.971	351.92	761.522	467.025	381.806	636.582	306.319	1.10211	182.772	519.692	471.33	518.551	2130.35	202.412
neg_4962	24,25-dihydrolanosterol	22900.1	23197.7	32530.7	10699	16855.2	3661.61	19888.6	44.5911	2682.12	11171	7850.98	11260.5	2950.81	13008.8	1498.66
neg_4965	IPC 18:0;3/24:0;1	88466.5	137466	159196	179212	118580	68250.6	53265.9	102824	124798	76717.4	105797	241751	163811	75117.8	95381.2
neg_4966	(-)-alpha-Bisabolol	44.4553	7.17161	526.332	34.4559	37.3753	681.704	1202.03	23.1525	1829.14	875.331	696.455	725.047	894.506	759.87	755.055
neg_4967	3alpha-Hydroxy-3,5-dihydromonacolin L acid	4678.71	6986.15	17096.3	13522.7	8940.54	5821.33	6704.44	2763.58	2314.49	10026.9	4262.67	4597	3751.7	5008.81	2100.71
neg_4968	ergosta-5,7,22,24(28)-tetraen-3beta-ol	102997	78469.2	192028	78050	42620.3	18296.5	29434.6	14732.8	49355.2	55088.1	30182.8	32779.8	30467.3	73864.7	20467.7
neg_497	(2S,4S)-4-Hydroxy-2,3,4,5-tetrahydrodipicolinate	646.157	794.369	400.855	823.062	569.053	659.267	709.496	912.204	323.31	770.974	277.263	571.271	432.696	755.821	294.278
neg_4971	10-Deoxymethymycin	86974.6	114295	94937	160378	57651.1	7482.29	7343.18	4269.53	7286.48	8278.52	9098	9368.66	9274.32	8204.97	6019.82
neg_4972	16-Oxopalmitate	1076	901.086	6239.33	5083.66	3011.77	6799	12147.8	1842.79	2680.63	11345.9	8232.69	4920.48	5188.34	4080.58	2590.45
neg_4975	3-hydroxy-tetradecanoic acid	4555.69	2730.21	4721.08	6361.04	5047.92	3394.28	4990.24	876.007	4733.81	3208.75	2753.62	3431.93	2967.85	3183.65	2754.97
neg_4979	levallorphan	4135.79	4256.2	7181.89	6992.93	4332.43	6413.75	14004.8	1409.8	4689.69	8075.45	7287.69	12839.8	8909.41	9778.96	11258.8
neg_4980	N-Oleoylethanolamine	25.4445	1.77049	100.875	174.97	126.918	538.431	1761	2.41e-14	34.0265	3238.8	104.036	134.309	1307.14	791.571	71.86
neg_4985	PE(19:0/17:0)	36536.3	26016.1	36141.3	113500	45966.2	12556.4	7641.28	15530.9	14537.2	11745.4	12318.8	10231	13382.9	16441.2	22918.9
neg_5001	PE(18:1(9Z)/0:0)	793533	744392	774367	1.08336e+06	695586	923000	591849	835532	708715	805649	1.2305e+06	1.42106e+06	1.40925e+06	835519	1.07466e+06
neg_5016	Menthone	2083.68	2145.91	4645.34	4899.93	3793.27	7048.29	6772.58	1756.65	2672.62	8037.68	30793.2	4883.13	8276.67	9034.44	3191.53
neg_5024	ergosta-5,7,24(28)-trien-3beta-ol	8039.03	6047.69	9487.02	9523.05	11688	18662.5	19859.9	10878.8	26099.5	28781.8	14149.6	16958.3	20086.7	18047.5	18229.8
neg_5036	Terpin	1508	383.602	986.421	1150.55	1162.67	2502.74	4606.64	424.566	2497.54	11516.5	3227.47	5262.69	2371.03	3548.05	1622.6
neg_5042	Terpendole J	258500	259150	199516	250182	168942	325912	229748	512708	281500	267224	164125	169514	343960	266823	237214
neg_5043	Linoleic acid	17.2957	16.1526	16.9202	2.41e-14	2.41e-14	208.948	101.795	163.205	335.828	180.773	540.653	238.157	73.2087	391.645	659.362
neg_5044	Ricinoleic acid	22611.8	16026.6	24269.9	16559.4	14614.2	41945.4	36789.3	35452.5	69080.8	46044.7	118615	40167.9	32277.2	44413.2	41314.7
neg_5049	Aconitine	17414	18770.6	20457	26081.2	21976.7	22978.3	19360.5	29910.3	22786.8	19659.9	26841.6	19879.3	23749.7	24450.5	21119
neg_5056	Dapdiamide A	2.41e-14	2.41e-14	2.41e-14	40.9666	2.41e-14	640.317	3834.28	2.41e-14	2066.4	5975.01	8202.39	5953.66	3964.55	1953.93	591.087
neg_5063	(1E,4S,5E,7R)-Germacra-1(10),5-dien-11-ol	2.41e-14	2.41e-14	101.526	2.41e-14	2.41e-14	511.126	867.154	231.705	906.609	524.679	554.974	1034.3	1259.52	967.64	732.607
neg_5064	Palmitaldehyde	701.895	1008.73	2041.31	3481.23	1931.39	2031.71	10643.2	400.926	1912.3	15402.7	9865.49	2147.61	6554.5	8575.51	2051.41
neg_5065	L-Pipecolate	1974.44	3246.95	5124.51	1102.05	1327.91	1550.28	4228.78	1259.72	3534.62	4644	3404.37	3691.46	3261.82	1711.51	1925.7
neg_5068	(5Z,8Z,11Z,14Z,17Z)-Icosapentaenoic acid	127.304	223.526	75.5129	73.4013	40.5985	1309.62	603.056	1122.11	2675.7	1355.38	3479.85	857.691	1058.16	1899.14	1225.66
neg_5071	O-Acetyl-L-homoserine	626.984	516.135	253.124	413.871	171.674	130.95	138.049	144.735	152.277	39.7679	239.086	350.611	503.629	231.081	269.251
neg_5073	8,8a-Deoxyoleandolide	18823.7	35397.2	18437.8	16190.5	13789.3	28320.7	79268.5	44107.7	60255.4	64610	42551.5	44113.1	31324.8	36574	49531.8
neg_5076	Viomycin	177.547	99.0851	577.586	466.252	720.239	310.166	760.201	827.295	2042.46	1178.13	369.046	258.937	289.207	855.825	54.5929
neg_5078	2-Hydroxy-3-methylbutyric acid	82.5927	2.41e-14	656.967	121.154	655.811	369.228	548.607	391.631	620.009	1244.11	236.366	1603.12	795.336	382.639	1438.69
neg_5081	PI(16:0/0:0)	206861	344066	120412	579290	218624	65446.8	145484	167513	111500	120222	107001	204420	213376	112690	131080
neg_5093	Narbomycin	218430	193286	155472	258216	154482	159791	105773	283876	256041	159550	145139	190634	231084	175913	167847
neg_5102	21,22-Diprenylpaxilline	34873.9	36559.9	26685.7	41837.7	28985.2	42232.5	21567.3	48270.4	71622	49042	20158.5	18738.5	31633.3	35260.7	53481.7
neg_5106	3alpha,7alpha,12alpha,26-Tetrahydroxy-5beta-cholestane	108282	91065.8	257156	145458	111536	5747.18	8733.99	6694.72	10283.6	10871.9	9959.56	8588.17	7426.32	12343.8	7033.51
neg_5118	Vitamin D2	48842.3	55766.2	72589	44862.4	62894.1	77163.8	59117.1	54303.8	119481	108296	27430.1	42724.5	116470	85957.5	64177.3
neg_5119	16-Feruloyloxypalmitate	393337	396546	626291	654129	634056	163882	195994	91851.8	99493.6	177909	630729	505170	286099	185273	143256
neg_5126	PI(18:0/0:0)	51388.6	49188.8	75399.9	78562.1	95011.1	56283.9	65232.8	57608.4	60160.1	74104.7	358119	87685.3	89811.2	76534.9	56029.7
neg_5127	gamma-Decalactone	6858.47	613.213	13303.5	28394.1	22602.3	49.6655	1257.51	7.23038	249.043	5491.74	947.197	640.732	831.175	538.703	353.347
neg_5129	Epiandrosterone	2915.87	1400.99	4393.89	6978.57	8908.83	927.603	1061.46	369.763	116.264	1259.94	1360.58	319.961	410.78	568.321	1751.06
neg_5131	episterol	116524	99415.5	151958	146163	160602	300576	325212	180672	429903	437852	167824	244563	345731	221069	229846
neg_5133	Undecaprenyl phosphate	185.425	67.5708	159.866	575.849	622.472	2515.62	9344.09	56.2762	7731.54	33770.3	1282.61	1097.35	5733.34	1945.17	374.912
neg_5142	Dodecanoylcarnitine	22088.4	11606.3	31883.7	17824	18309.3	12840.4	18232.1	4435.3	31548.2	15578.1	14964.2	17642.3	24066.8	18249.7	5155.17
neg_5149	Soraphen A	90290.1	62983.8	87125.6	91035.2	79028.2	87044.4	101144	91917.7	199763	183075	84002.6	143186	112659	151483	79779
neg_5151	Lithocholic acid	72381.7	45558	109472	115185	135774	94924.4	109145	53687.6	149906	130380	119817	131862	97335.3	67890.6	66309.8
neg_5157	PC(18:4(6Z,9Z,12Z,15Z)/22:0)	8749.95	5352.65	6314.3	11438.3	5066.56	5567.92	11479.1	4170.25	11469.3	8579.04	7015.83	9507.43	9682.76	9846.44	5216.16
neg_5163	13(S)-HODE	203.754	339.759	239.547	464.397	178.339	2036.47	1666.59	2563.16	5010.02	2503.74	9839.78	1822.04	3052.57	4424.1	2237.99
neg_5168	Cyclooctatin	856.27	703.461	647.656	569.711	850.056	1645.62	1822.6	1782.54	3522.49	2901.09	3079.78	1152.27	1483.05	3009.51	2032.04
neg_517	P1-uridyl-P2-methyl diphosphate	182.745	191.51	19.586	179.157	23.6206	876.327	457.573	462.696	328.346	686.322	816.036	332.232	451.478	514.306	275.904
neg_5182	(13Z,16Z)-Docosadienoic acid	419.549	400.374	852.413	597.305	515.118	688.506	3019.05	497.26	924.815	3041.4	968.467	1369.72	1947.8	1715.68	458.083
neg_5203	12(13)-EpOME-d	146456	57125.5	352071	671484	387548	778943	2.20768e+06	90354.7	638926	2.10278e+06	2.29857e+06	879274	1.97014e+06	1.9352e+06	946851
neg_5218	20-Oxo-5-O-beta-mycaminosyltylactone	88751.8	105448	63339.1	145083	65661.6	32855	33760.2	24265.7	22073.5	31835	49716.3	37290.5	114143	27981.4	24469
neg_5221	Dimethyl-L-arginine	12453.2	12185.4	16499.5	15396.6	26548.5	5002.59	10402.8	5094.06	6872.86	17066	13123.2	12149.4	12447.8	8110.72	8736.35
neg_5228	PS(17:0/16:1(9Z))	11689	8321.3	8091.39	9527.12	6758.12	7777.79	4202.02	13143.6	9876.3	5806.49	6898.78	6606.6	7113.75	7081.88	12648.2
neg_5239	3alpha,7alpha,26-Trihydroxy-5beta-cholestane	1.94118	2.41e-14	2.41e-14	2.41e-14	0.148209	122.749	3001.22	2.41e-14	231.303	1925.73	2.41e-14	2.41e-14	2.41e-14	790.575	2.41e-14
neg_5255	DG(14:0/16:1(9Z)/0:0)	16214.6	13710.5	28891.2	62201.3	51348.3	160.482	3280.47	1102.12	2099.6	1084.38	3099.58	2284.44	1316.59	2867.25	4767.37
neg_5271	Immunomycin	8890.31	7971.75	8003.28	10071.6	9538.18	17369.2	16279.4	32554.5	45635.5	25892.8	19013.1	51090.7	51906.9	30544.9	44997.7
neg_5272	cis-9,10-Epoxystearic acid	33008.5	24825.1	101211	98684.5	65447.5	81934.3	107244	25438.2	58778.7	115731	258021	114728	106614	189156	71759.7
neg_5274	Teasterone	59210	56910.2	148360	63933.6	63460.5	5971.75	7122.83	5928.94	6640.31	8457.94	14752.5	15639	11846.6	8701.48	9601.67
neg_5275	Ubiquinone 4	2632.53	4485.27	4891.73	6440.38	9404.3	7015.59	5041.76	4277.45	11311.5	13281.9	4138.02	6420.47	9067.71	10391.4	6231.1
neg_5276	PC(18:0/0:0)	265132	197092	98174.2	251124	84482.2	337114	56350.6	1.18552e+06	929772	165454	166744	184989	616745	264922	368184
neg_5293	PC(o-18:0/20:4(8Z,11Z,14Z,17Z))	23321.7	11935.5	31784.8	35990.8	16904.2	15076.1	10898.3	9821.34	30637.2	19273.5	20561.5	19907.9	18842.6	14785.2	19610.2
neg_5309	IPC 18:0;3/26:0;1	236307	246959	197153	198197	97587.1	169960	53409.2	343976	267829	165434	130429	190654	277975	76026.5	163028
neg_5316	5-O-beta-D-Mycaminosyltylactone	11120.5	7743.45	32837.2	9359.07	8432.25	718.485	2144.67	622.485	927.177	1129.54	1021.95	938.219	5823.5	2057.09	771.771
neg_532	2,5-diketo-D-gluconate	3901.23	3557.32	5745.79	7324.68	6542.6	3370.34	5400.63	5321.51	2540.74	2558.19	7561.38	7315.7	4908.74	4377.45	5795.71
neg_5320	Nostoxanthin	138044	146588	186691	51074.3	89281.8	137853	138218	236630	485714	251264	28253.3	58886.1	46237	430294	129923
neg_5339	3alpha,7alpha,12alpha-Trihydroxy-5beta-cholestane	365310	214039	693825	474136	357891	6460.84	9012.13	4317.94	6460.96	10266.3	6850.22	11177	6986.19	6801.13	3752.04
neg_5345	22-Hydroxydocosanoate	192253	79108	340753	401567	714529	2.41e-14	2.41e-14	5327.71	8789.34	2.41e-14	2.41e-14	15688.4	6255.18	2.41e-14	5568.48
neg_5347	Petrobactin	1114.16	509.246	2053.28	1705.81	1680.88	2924.7	3628.94	4025.19	12977.6	7885.13	163.699	1966.52	2024.44	9335.25	3166.78
neg_5348	(15Z)-Tetracosenoic acid	6562.77	7961.15	5831.19	2651.67	18491.6	8306	841.599	6222.72	0.0345145	448.72	2.41e-14	306.309	658.711	20782.4	7345.63
neg_5361	PE(18:1(11Z)/19:0)	40836	35203.5	51122.8	58670.9	42314.3	50231.1	36565.1	44929.1	122144	56124.2	77385.8	55413.1	42735.3	42791.8	70727.2
neg_5368	3-Hydroxy-palmitic acid methyl ester	72584.3	34026.6	418434	88455.7	65157.4	37620	53974.4	5897.94	69858.9	63987.2	59500.7	71250.9	68645	80482.5	11605.2
neg_5372	AX 048	2023.25	1598.38	7812.46	5856.41	4131.71	7969.73	5710.63	6798.53	4653.02	11135.1	8704.92	3764.54	9547.62	10125.2	3811.09
neg_5374	Lupinine	420.421	252.508	2303.47	730.414	963.91	914.515	699.438	607.236	351.679	1389.03	459.904	747.502	679.188	1147.57	203.412
neg_5385	PA(P-16:0e/18:2(9Z,12Z))	15484.7	12988.7	32578.3	17353.4	18724.7	25634.5	13304.5	14580.9	14178	19034.1	26273.3	18424.6	11288.5	29579.1	13861.9
neg_5386	PE(18:0/18:1(9Z))	225142	203002	316548	269017	267168	223759	329940	410523	384143	315761	426278	408206	694552	902436	766551
neg_5389	Palmitic acid	538.895	658.93	9185.38	1073.03	784.679	1550.21	952.727	2058.06	671.478	989.785	401.356	2.41e-14	236.436	1892.92	875.291
neg_539	Deamino-alpha-keto-demethylphosphinothricin	896.348	246.877	605.013	981.95	695.916	1752.32	1024.51	1081.16	1880.64	2577.98	2052.96	1999.51	2339.48	1736.25	1298.71
neg_5392	Phytosphingosine	4197.41	3942.94	25079.9	14457.6	7314.62	29480.3	8295.67	25147.6	11406.5	20254.5	17341.6	11539.2	11587.3	9964.19	10635.8
neg_5393	Calcidiol	613.127	274.103	4748.3	1078.22	883.668	3510.66	3675.35	900.611	1469.48	5323.15	2673.57	4662.62	3430.3	6982.41	508.549
neg_5395	(6R)-6-(l-erythro-1,2-dihydroxypropyl)-5,6,7,8-tetrahydro-4a-hydroxypterin	2296.96	3364.96	63192.5	4839.82	6715.01	28874	2443.52	5038.94	6179.13	56632.5	33254.2	19743.2	644.022	11048.9	4574.5
neg_54	Acetylphosphate	1899.54	5656.82	1187.52	1457.94	1613.38	1953.45	1124.8	990.494	2319.79	1295.11	3894.72	1165.44	4892.6	883.24	1731.83
neg_5406	PC(20:5(5Z,8Z,11Z,14Z,17Z)/18:1(9Z))	1.22386e+06	1.2487e+06	1.28492e+06	867015	869849	879027	3.93461e+06	5.62561e+06	6.04098e+06	2.95275e+06	3.78134e+06	3.67562e+06	5.67547e+06	8.18267e+06	6.83006e+06
neg_5408	1-ethyl-3-(3-dimethylaminopropyl)-carbodiimide	280.122	228.34	2811.2	1016.12	306.93	1063.21	799.281	2.41e-14	715.832	2042.54	3184.9	3235.47	1202.84	2055.26	216.416
neg_541	dXMP	1057.91	1493.31	938.042	3685.4	2144.81	3282.05	3409.31	2369.5	1695.39	2991.68	4118.95	2811.23	3110.03	2612.42	1775.8
neg_5411	8(S)-HETrE	5061.78	5066.38	25303.2	12008.7	8712.19	41858.2	29521	12919.7	25074.6	22868.3	33684.5	40137	43600.7	34143	28142.5
neg_5412	Icosanoic acid	992.248	713.615	5707.38	1973.05	1048.18	7549.74	8409.87	2509.66	6863.22	6143.24	8830.32	9093.67	9348.05	10163.3	4873.17
neg_5414	3beta-Hydroxy-4beta,14alpha-dimethyl-9beta,19-cyclo-5alpha-ergost-24(24(1))-en-4alpha-carboxylate	1055.09	552.093	2732.64	1904.37	987.036	3199.89	4720.21	753.435	1914.29	6549.47	5058.97	5373.01	4337.49	6240.92	2358.73
neg_5417	Okenone	148598	106608	387778	98822.3	156742	121551	165664	153567	166309	145118	113806	101382	99854.2	172297	92885.4
neg_5426	Mannopine	2.41e-14	2.41e-14	2.41e-14	2.41e-14	2.41e-14	482.604	1436.54	120.204	231.642	504.517	348.296	2876.83	2455.23	2098.85	596.57
neg_5428	6-Geranylgeranyl-2-methylbenzene-1,4-diol	45388	31702.3	158998	48936.2	57914.8	14957.7	18159.4	10842.1	12776.4	20021.8	17652.2	16184.3	13611.1	20913.9	9154.03
neg_5458	Abscisic acid glucose ester	5984.92	7889.76	14030.3	7652	4211.22	14981.8	16729	30457.2	31466.5	17251	6658.02	8210.22	10684.2	17696.7	4333.48
neg_546	5-Amino-6-(5'-phosphoribosylamino)uracil	1564.37	1754.87	1639.68	4119.41	2988.71	2836.2	4361.5	1602.35	692.235	3205.54	5755.32	3356.69	3483.08	2689.27	1239.48
neg_5460	4,4-Dimethyl-5a-cholesta-8,24-dien-3-b-ol	36913.2	31694.1	86153.3	41295.2	39115.9	36484	33216.3	24247.1	33223.6	19001.6	36453.2	44617.1	39314.9	38212.2	27213.3
neg_5462	3-Dehydroteasterone	1.47356e+06	1.11459e+06	2.27307e+06	1.44058e+06	1.52829e+06	5.21534e+06	5.25281e+06	3.59001e+06	9.04126e+06	1.34448e+07	5.52625e+06	7.76085e+06	4.93018e+06	6.39615e+06	4.65257e+06
neg_5463	Cyclooctat-9-ene-5,7-diol	62677.9	82108.5	138282	75627.5	52572.4	131118	88690.4	204624	220868	73876.2	86963.8	65576.9	93846.3	149561	101646
neg_5481	Sclareol	157.754	87.4349	945.19	717.534	325.784	1345.26	1085.23	1124.1	543.959	505.481	121.108	702.792	1526.93	558.286	216.394
neg_5485	Gibberellin A24	0.615791	1.46631	0.4375	2.41e-14	1.14307	487.849	110.731	783.383	1391.79	79.3196	77.4068	6532.83	6844.62	10643.2	2356.41
neg_549	Guanosine diphosphate	45.4735	54.2366	23.6877	43.4843	3.67384	928.98	218.297	303.101	1088.32	985.091	422.752	261.781	471.723	541.887	304.091
neg_5496	8,11-eicosadiynoic acid	50188.1	57903.5	59484.3	59783.1	28868.6	88396.2	45209.9	153290	113980	43849.8	70925.3	39629.5	72532.7	122202	65419.2
neg_5506	actinonin	151588	104185	223059	122995	166269	192709	119094	192400	465530	301607	73660.2	89312.1	252169	288425	236049
neg_5512	dcSAM	7467.68	10093.5	6594.11	8042.77	3499.67	11925.3	10036.8	23346.2	20473	8485.92	13953.8	6391.67	11109.7	17852.3	7277.4
neg_5520	Feruloylagmatine	14027.4	7592.06	29136.6	53418	29615.1	2096.76	3937.81	508.97	3059.49	3596.05	14170.3	19168	8066.25	6293.7	1235.6
neg_5522	PE(18:0/0:0)	2644.04	2783.8	4626.81	3436.95	2492.14	4445.17	4246.92	6560.8	10696.2	5154.35	2022.4	2377.84	4579.03	5590.13	1738.81
neg_5524	2-Ketospirilloxanthin	43513.9	42108.1	55168.9	51386.1	48613.3	29825.3	30785	55970.7	38438.6	25850.8	48304.9	28665.1	35961.3	44568.7	52002.2
neg_5526	PG(16:0/14:0)	127874	71348.7	101917	60329.3	52274.7	43146	63445.7	195720	47867.2	159177	171185	90595	60274	112226	191542
neg_5535	Red chlorophyll catabolite	10594.7	12060.3	16666.9	11044.5	15485.7	6370.89	6973.15	1439.87	7081.41	4869.01	60949.6	24316.5	26461.5	17893.3	18142.1
neg_5545	Docosanedioate	11403	9365.17	31955.3	27787	21041.8	24710.5	12005.2	16182.7	8760.67	12870	18561.9	21704.8	21700	33932.7	18935.6
neg_5550	6-Deoxocastasterone	116198	81345.4	210339	92468.6	171710	111042	140554	106934	141711	163267	106479	123857	111431	157445	57038.4
neg_5558	Allantoic acid	1245.15	1740.24	1667.72	1423.77	1212.14	1156.45	1127.57	1518.07	1383.55	775.331	1331.78	861.347	710.702	485.634	1652.94
neg_557	fosmidomycin	1646.92	1467.65	2115.69	2984.3	2316.63	1820.86	2172.2	2980.29	2091.6	1295.98	4447.11	4257.73	2566.47	2099.22	2910.86
neg_5572	13,14-Dihydro-15-keto-PGE2	59294.6	80014.8	108346	73640.4	58217.8	82198.9	74333.9	101539	87223.4	65028.6	90555.7	53230.2	43532.7	49154.5	78722
neg_5574	zymosterol	16285.6	18162.1	53765.6	32244.5	22253.8	77739.3	103017	62918.8	78856.2	103497	73220.7	106530	95529.9	104224	46785.3
neg_5580	(25R)-3-Oxocholest-4-en-26-oate	53002.9	48779.6	124038	93699.5	130658	219511	156525	185961	167175	149176	228958	211994	217495	286258	144546
neg_5586	Fusidic acid	151107	306654	568595	395781	1.05281e+06	744901	137109	127830	106397	74598.1	306546	434881	430723	231478	155104
neg_5588	DG(12:0/16:1(9Z)/0:0)	166730	137695	78337.2	168078	212082	214788	137654	344394	125511	81107.5	303791	119721	240457	414179	469810
neg_5594	Hydroxyspheroidene	49035.7	50592.6	41139.7	47094.4	55386.4	41719.6	51543	85269.3	72701.1	39605	60872.8	44820.6	39081.2	60412.5	93072.5
neg_56	Glycyl-Lysine	745.198	677.456	299.972	356.771	67.0727	2765.16	1221.47	3580.25	1112.28	1124.77	145.674	539.66	277.845	3174.59	2763.98
neg_5600	PC(14:0/P-18:1(11Z))	1.18147e+06	1.21721e+06	1.99199e+06	1.28061e+06	8.5871e+06	1.00556e+07	8.8029e+06	7.84926e+06	8.00702e+06	5.09257e+06	9.66563e+06	9.22215e+06	6.71141e+06	6.71564e+06	2.30485e+07
neg_5601	PE(18:1(11Z)/16:0)	400509	673493	2.98197e+06	2.50949e+06	2.75069e+06	1.72219e+06	1.19751e+06	1.25063e+06	3.26333e+06	2.74762e+06	3.86006e+06	1.37996e+06	756741	742356	1.76155e+06
neg_5602	PE(14:0/18:1(11Z))	57098.9	72608	164319	67547.8	63093.4	83188.2	58546.7	79966.1	79910.1	61717.6	72329.5	53029.6	50299.6	63338.3	96846.8
neg_5603	PE(18:1(11Z)/14:0)	161504	208347	261565	207956	270163	185347	96659	87836.3	102887	92436.2	254057	280288	144092	242156	363284
neg_5604	PC(14:1(9Z)/20:3(5Z,8Z,11Z))	75966.9	95480.7	116110	55746.5	48401.9	41866.4	57298.8	129424	99818.1	86821.1	65092.6	39686.5	17670.4	29233.3	55301.2
neg_5605	PC(18:4(6Z,9Z,12Z,15Z)/18:1(11Z))	2.58276e+07	3.17138e+07	2.60806e+07	7.99787e+06	6.05054e+06	2.66935e+06	1.68239e+07	2.0669e+07	2.19774e+07	3.5472e+07	1.82775e+07	8.37406e+06	4.42445e+06	2.72185e+06	1.45842e+07
neg_5615	10-Deoxymethynolide	11455.5	8820.6	20125.6	13887.3	13944.5	21986.5	27993.1	25410.4	17606.1	28334.4	14863.6	19743.6	21617.8	36053.9	23537.9
neg_5623	PG(17:0/14:0)	6244.76	5811.44	8298.43	8970.56	8799.34	8690.74	8641.34	9576.25	7237.75	8026.42	10413.7	9945.12	6160.15	9156.37	11490.2
neg_5625	beta-D-Mannosylphosphodecaprenol	3905.54	3632.74	6454.6	6595.41	6285.28	2264.37	2873.06	1345.72	1558.82	2438.37	4155.7	4234.98	1282.83	1061.36	481.859
neg_5631	Calcitetrol	43113.8	40754	122111	64398.9	67575.8	16717.3	20875.7	11002.4	16473.6	23838	16429.6	10427.3	17342.5	21837.4	14033.3
neg_5637	5-N-Acetyl-7-N-(D-alanyl)-legionaminic acid	3306.32	4266.92	1081.1	4452.7	4312.41	1364.71	2473.87	3784.68	2167.5	1114.28	1324.5	1885.4	979.042	859.41	3544.02
neg_5654	PS(16:1(9Z)/17:0)	79077	69829.4	110401	95208.6	85825.4	98406.2	90068.5	79861.2	94844.4	123314	89604.1	86608.6	80741.3	91009.3	136371
neg_5657	Gentamicin X2	30.6348	25.8387	23.8705	14.0153	31.7076	11.0975	17.7093	2.47673	4.80727	9.78459	0.859653	20.4956	2.15521	18.2487	1.16972
neg_568	HSO3-	7882.9	7303.47	8486.93	6356.84	5928.14	9242.68	6604.84	7047.98	14490.5	9271.06	7059.33	6371	7952.37	10087.8	9538.24
neg_5682	2-octaprenyl-3-methyl-6-methoxy-1,4-benzoquinone	23426.1	23828.3	32480.8	25299.1	23673.7	21645	29418.9	20681.7	26634.8	16198.3	55044.7	21082.3	17251.5	18276.8	30997.4
neg_5691	3,4-Dihydroanhydrorhodovibrin	56821.8	58465.6	300751	200585	162626	9874.38	5649.6	3495.83	4996.75	16410.5	22042.5	10785.4	13529.9	12249.5	10562.2
neg_5693	20-HETE-d6	1901.95	2105.73	12961.5	7840.68	7440.39	4328.18	2632.57	1187.04	2796.9	2878.74	9508.32	5798.35	2671.83	1660.43	556.608
neg_5694	Misoprostol (free acid)	101167	116892	135253	112876	101641	93340.5	81181.5	109884	126969	65148.3	129298	101327	134674	118189	119785
neg_5697	Icosadienoic acid	957.492	793.935	10319.2	1505.08	745.065	8441.4	4754.9	3222.98	6214.57	6110.56	7753.95	8285.55	19467.9	12149.6	6290.34
neg_570	a-Aminobutyric acid	1812.12	2040.51	2041.86	4749.57	3103.17	5813.88	4955.19	4039.15	3357	5356.37	8475.26	5096.51	5180.73	5171.22	4140.12
neg_5701	2-aminogalactopyranose	14996.5	22103.3	59553	22660.8	17351.1	36170	27366.5	42897.2	64045.2	32241.4	66002.6	23731.9	28990.1	40183.2	26464.1
neg_5702	6alpha-Hydroxycampestanol	642.186	1216.55	15002.2	1117.07	938.08	11892.1	2511.71	282.078	995.57	2142.62	2717.48	2826.88	1059.68	2019.9	5238.37
neg_5709	12(13)-EpOME	5156.41	7770.78	64695.7	63146.4	34684.2	20148.4	19036.7	3881.86	10491.8	24782.7	91005.3	19776.6	28631.6	12676.3	7558.33
neg_571	Pyrrolidonecarboxylic acid	5281.28	6494.94	5423.86	11934.6	7679.42	14525.3	11910.1	12544.4	8349.75	13243.9	18463.7	11364	11087.9	12010.9	10000.7
neg_5716	Ginsenoside Rh2	84319.6	51229.8	62027.2	81505.3	108123	60061.4	62558.1	155197	81901.9	49191.8	131164	64965.9	102224	146945	161073
neg_5723	Tetrahydropalmatine	68.6734	68.9506	585.14	889.633	546.479	1722.39	1139.55	5.60028	449.564	21.2147	9870.39	5520.95	2925.7	186.987	70.0493
neg_5727	Epothilone B	2854.23	2537.84	3400.03	4062.16	5474.62	8629.1	7550.43	5908.14	9431.95	8108.67	3657.34	3199.63	10441.7	4387.27	4939.34
neg_574	(Indol-3-yl)acetamide	9098.4	15508	4916.09	13198.2	12112.6	20837.2	8395.98	44654.7	3500.53	8714.65	13581.3	6616.83	7341.34	20580	4258.98
neg_575	cis-1,2-Dihydroxy-1,2-dihydro-8-methylnaphthalene	1300.68	2250.7	938.047	1415.63	1215.53	2166.63	1545.96	1019.93	870.614	1994.55	1056.16	810.281	991.165	1784.31	1509.73
neg_580	Sedoheptulose	2860.4	2316.05	2917.67	4270.42	5422.12	1916.59	1813.18	2263.56	1227.36	2025.07	6961.53	3712.76	2508.9	2652.71	1996.19
neg_586	3.alpha.-Mannobiose	46376.7	33578.7	23646.3	37742.8	48103	8069.58	10706.4	8540.56	4015.92	6456.34	32435.3	13636.3	14189.2	16636.8	7243.97
neg_59	beta-Alanyl-L-arginine	3.44137	2.41e-14	5.07833	3.98356	2.41e-14	116.084	112.721	102.082	40.7773	79.0469	2.41e-14	37.7953	32.3369	210.11	277.609
neg_590	Sarcosine	35536.2	20614.2	18778.7	17528.9	14301.8	79295	23578.7	50910.4	143653	63911.9	35570.1	38227.7	48712.5	59221.7	64660.3
neg_591	Succinic anhydride	199.872	354.711	161.232	201.614	322.476	204.24	138.375	385.363	2.41e-14	247.035	111.295	70.1887	65.4958	220.639	2.41e-14
neg_592	L-Erythrulose	2290.67	3020.98	2607.14	3202.98	2557.25	3541.06	3394.56	2040.43	2118.32	3807.98	3462.89	1845.44	2030.61	3041.64	2019.4
neg_593	N-Methylglutamic acid	1030.51	1438.22	626.21	1177.44	804.77	741.462	906.691	425.037	341.955	878.741	738.373	439.583	581.732	654.565	345.937
neg_594	Dyspropterin	21922.3	26935.5	26246.5	25317.4	17761.7	29090	28077.5	20251.1	20443.6	29922	32737.5	18128.7	21367.6	27101	24500.5
neg_595	Glutaconic acid	5766.43	7054.04	5814.26	6391.46	6109.83	4453.08	3070.69	5197.19	1175.44	2878.23	4260.76	2666.54	2669.02	4372.11	2054.46
neg_597	5-Hydroxyectoine	8592.82	10452.6	9673.38	11394.5	10540.9	10880.4	8465.81	8379.42	5041.5	8940.05	9046.21	9309.88	7884.06	9832.16	8608.68
neg_600	N-Acetylmannosamine	46033.5	60129.4	55937.5	54792.2	34083.6	73680.3	71837.4	49810.3	56483.5	77580.3	72614.5	47311	51278.6	66870	62255.3
neg_603	D-galactal	3386.35	6934.62	2674.75	3215.17	2682.26	2573.95	2902.24	2606.49	833.615	2003.33	3279.79	2250.58	1950.15	20138.3	1407.8
neg_609	L-Gulonic gamma-lactone	4234.62	4388.66	4767.3	6582.94	6272.75	2513.48	3011.83	3102.19	897.304	2902.03	4486.75	2252.05	2686.01	3616.91	975.21
neg_616	尾-Hydroxypyruvic acid	125.85	158.896	36.0989	111.656	133.27	59.7442	107.527	84.7245	2.41e-14	58.5927	21.2007	27.5135	31.5393	23.5662	2.41e-14
neg_618	Succinic acid	749.973	459.132	783.88	752.613	1236.42	381.62	413.42	575.375	160.681	339.792	565.802	528.536	472.554	325.98	91.7942
neg_62	L-Arginine phosphate	211.616	362.191	103.999	191.82	56.3328	938.341	400.245	445.157	535.629	730.386	276.583	189.215	556.798	489.018	637.413
neg_625	D-(-)-Lyxose	2965.31	2772.71	2785.47	3717.33	5676.48	3260.6	1689.2	3359.94	409.46	2699.97	2202.57	2127.47	1294.17	1966.6	746.184
neg_626	Clavulanate-9-aldehyde	10353.8	10285.1	13026.7	10516.7	18338.9	6981.9	4488.83	6312.17	3556.59	8523.72	9124.15	5908.92	9155.54	7509	2615.53
neg_629	Pyridoxal	2604.97	2352.63	3744.81	2717.18	3462.13	372.236	462.148	369.099	267.332	575.292	810.03	741.531	544.694	536.478	186.385
neg_630	4-Hydroxy-2,2'-bipyrrole-5-carbaldehyde	11008.5	8427.29	17579.2	11921.8	14395.6	3958.66	4170.98	3692.76	2321.18	4986.35	8224.91	5627.7	5465.45	5617.6	1235.65
neg_637	3-Ketosucrose	17472.9	23095.6	23752.7	22623.4	22423.7	11250.7	16508	12144.8	6424.93	14635.4	22823.4	14297.8	17963.9	16804.4	5812.55
neg_640	Methanesulfonic acid	277.425	184.579	248.217	247.432	329.746	255.461	124.076	121.49	186.839	308.124	181.054	163.264	201.393	269.488	102.08
neg_661	D-Lactic acid	774.438	992.259	850.697	1156.89	1063.49	621.27	673.063	605.842	239.169	640.091	824.011	392.347	619.22	578.643	245.451
neg_662	Maleic acid	2844.31	4182.17	1754.58	8783.32	5338.7	10884.5	11983.2	9060.35	10928.5	12282.6	8992.01	7272.66	9709.34	6197.21	7800.95
neg_663	Malic acid	4291.75	6440.12	2692.67	13660.5	8747.24	15606.5	17871.8	15378.1	19961.3	16586.2	14865.7	12299.2	16133.6	8920.49	14164.4
neg_664	2-Hydroxyvalerate	3132.15	4266.47	3673.06	3272.56	2867.57	850.347	4110.19	2184.56	302.461	2827.2	1127.94	1715.21	786.142	600.499	599.455
neg_670	Pseudouridine 5'-phosphate	816.353	237.509	1407.38	4177.83	8118.55	3352.34	1650.74	1995.61	397.283	295.527	4779.85	3937.94	2191.8	1243.24	3706.73
neg_672	Scopolin	4454.11	5902.02	5970.48	5479.14	5591.87	3942.98	5928.81	4071.48	2141.06	4140.07	6657.91	4008.31	4580.26	6181.89	2976.6
neg_681	Glucosan	13481.8	16844.3	13751.7	18548.2	17997.9	5638.93	7735.93	4954.99	2352.45	8628.32	8957.72	5097.44	5928.35	6638.69	2617.12
neg_683	Malonic acid	175.585	762.513	46.5818	98.2404	111.224	67.9021	99.2447	83.8137	2.41e-14	55.7651	58.8608	44.1184	29.5643	36.4213	22.0652
neg_684	L-Proline	225.158	211.327	155.486	240.706	159.151	151.172	64.2332	494.946	182.742	84.3081	79.6283	100.488	43.4338	171.374	98.8895
neg_689	(1R,10aS)-1,4,10,10a-Tetrahydrophenazine-1-carboxylate	31247.6	34225.8	37737	34093.8	33459.8	23323.8	24324.2	23664.7	17689.6	25629.2	24203.3	21513	21907.4	26553.1	18775.8
neg_706	Pisiferic acid	2176.18	2103.06	71.9383	329.692	59.2553	2725.36	1436.66	4113.53	2225.8	1352.18	909.746	513.503	374.152	2529.34	4804.47
neg_707	Nicotinic acid	412.536	370.232	543.037	685.349	775.78	380.19	508.736	315.863	360.295	558.372	906.856	809.555	603.127	393.615	470.497
neg_710	Adenine	2160.44	2272.59	2887.16	3628.44	3391.38	3585.26	4149.82	1396.73	822.875	5537.61	4206.78	3355.96	2994.42	3177.01	1355.03
neg_711	methyl-acetylphosphonate	2998.24	2653.47	3325.71	2443.97	2891.63	1364.66	2382.47	875.166	1554.17	2078.24	1867.91	2348.55	2068.39	2019.01	2053.95
neg_715	AICAR	8054.99	7826.01	10569.2	8771.88	9625.91	11328.5	15126.9	14967.7	14389.8	12455.8	20164.1	22216.6	15993.9	8872.47	6911.03
neg_716	N-Glycoloyl-neuraminate	10265.1	10695.9	12903.8	10580.9	8999.35	12629.1	11995.1	17276.9	18576	19525.4	15936	28185.7	13963.9	9526.31	7168.69
neg_719	2-hydroxybutyric acid	10.4197	13.1974	12.0263	125.214	79.5516	140.779	115.248	61.5726	70.2098	51.977	259.391	77.9702	65.4705	22.4143	54.8292
neg_721	Itaconic acid	1846.66	2169.28	2117	6656.73	3810.9	5938.56	5071.48	4188.08	4092.01	4069.63	10463.1	4861.06	3784.19	3189.64	3245.38
neg_723	Xanthine	33359.8	35722.3	58281	90374.1	44438.4	78263	61589.7	45256.7	58163.4	70701.3	80815.8	61220.8	72583.8	40967.4	53849.2
neg_725	L-Homocysteine	18670.3	31951	40341.7	12624.3	9785.98	29161.7	50915.3	19357.7	32251	45891	13929.3	18401.5	23771.3	33727.5	39616.5
neg_728	(4aR,10bS)-Noroxomaritidine	4637.23	5449.31	4498.01	5356.71	4182.28	6191.46	3881.52	6989.12	5842.92	5681.14	3630.39	3300.25	3118.11	5084.49	4140.12
neg_730	Carminomycin	19897	22919.8	21520.9	24845.7	29520.4	21710.3	21076.9	17184.8	16535.2	18222.5	19273.6	14091.5	17832.5	18558.5	13990.6
neg_739	(1R,6S)-6-Amino-5-oxocyclohex-2-ene-1-carboxylate	1654.63	1612.95	2320.41	2326.86	2059.32	693.1	781.737	585.333	486.561	724.379	1438.35	1140.8	1164.93	878.597	464.407
neg_742	Galactonic acid	7884.33	7226.03	12040.3	11361.9	11318.8	3794.82	7098.16	4352.13	3295.66	11030.4	8076.37	12745	12305.1	5259.98	4572.15
neg_746	O-Succinyl-L-homoserine	46076.3	38779.2	53933.1	46257.5	43444.2	24095.5	28437	24117	25941	29768.8	37203	30039.9	34471.8	35039.8	12283
neg_747	Clavulanic acid	3714.17	6698.18	6788.14	8641.42	6222.68	10631	3452.51	2480.01	13600.3	8131.47	6711.4	5288.81	9173	6699.09	3920.88
neg_749	pyrimidin-2-one-ribonucleoside	26064.7	28079.8	37829.3	40143.4	30637.8	15626.6	11669.9	13356.5	8851.94	19769.2	17227.2	12631	14143	17437.1	7451.33
neg_75	cyclogutamate	107.35	30.004	20.8379	48.4457	2.41e-14	222.779	139.099	214.576	139.267	186.932	2.63589	24.7502	32.7811	195.804	375.927
neg_750	3-O-Methylgallate	663.248	424.637	960.575	918.093	1355.45	253.905	468.95	218.984	144.618	367.744	802.976	999.487	561.322	359.336	351.705
neg_760	(S)-Norreticuline	5446.16	15369.4	6718.58	4751.67	4389.13	20086.4	9443.83	12733.1	30272.9	6645.57	17810.7	5116.76	3982.17	16488.2	9389.43
neg_761	Melibiitol	4455.21	6215.08	6255.74	5636.6	5517.94	4014.14	3508.27	2879.94	2522.81	3375.42	3842.3	2647.03	3332.32	3401.09	2562.65
neg_763	Biotinyl-5'-AMP	12345.2	14157.4	11743	14624.5	15360.2	14407.9	16466	14297.6	12218.6	12202.9	12293.1	9786.22	10207.7	11968.4	12348.9
neg_764	Naringin	30684.2	34185.6	38068.3	45538.8	41125.4	60613.5	41131.4	21303.8	18823.2	42609.7	79330.1	34900.5	53033.7	37361.2	28102.6
neg_768	(S)-b-aminoisobutyric acid	397.437	374.308	672.797	1095.49	882.505	1853.13	1671.41	378.051	348.295	1721.51	2577.12	1272.47	1326.38	1454.3	532.084
neg_772	5-Hydroxymethyl-2-furaldehyde	5062.54	6862.25	8538.15	10936.8	6731.71	3723.9	2430.29	2230.42	1753.13	5270.35	4347.21	3581.91	3495.4	2600.89	1476.06
neg_779	L-Tyrosine	34595.2	43644.1	23830.2	25546.7	10655.3	41802.3	29730.3	60127.2	35730.4	42108.2	10153.6	19697.9	21445.9	37112.5	30257
neg_780	Guanosine	26009.1	18086.2	22721.1	21922.9	32797.4	21995.7	24687	33323.4	27622	24403.4	33058.8	31763.5	20651.1	18635	12213.2
neg_783	Inosine	136373	75037.6	78898.6	91817.7	166439	122325	104974	164352	103361	166952	194555	134819	131452	147906	74057.7
neg_790	Queuine	566.044	872.139	486.483	561.301	602.904	809.014	469.028	582.678	355.643	548.086	428.653	296.123	467.423	618.917	463.493
neg_793	Methylmalonic acid	11827	16859	11433.5	25190.5	28368.2	16710.9	16255.1	13049.9	51195.8	17374.7	22703.7	19914.9	11770.9	12449.4	14221
neg_804	L-Dopachrome	5759.61	6014.5	7369.69	8452.76	7138.67	3931.62	5370.92	2422.21	5235.44	8401.1	8367.57	11051.3	9217.49	6766.43	3758.38
neg_805	N-Phosphotaurocyamine	2421.39	2643.59	1839.44	1432.38	642.826	1556.94	1554.6	3001.01	2659.7	1252.17	849.253	1733.51	1740.25	3144.59	4108.82
neg_811	Thymine	653.725	694.561	1242.16	2254.51	1466.91	1019.05	788.843	306.437	407.521	1181.82	1353.64	1104.96	857.151	689.252	278.799
neg_814	Deoxyinosine	32131.8	41155.7	57383.1	81374.3	35014.4	29432.3	15151.1	11877.7	12553.6	57574.7	18606.3	10709.6	18006.8	19647.5	13391.6
neg_819	Guanine	714.795	439.967	867.022	732.014	931.863	320.389	310.273	431.278	455.598	600.584	287.575	619.035	231.632	171.028	27.9865
neg_821	4-Pyridoxic acid	28077.9	32481	24745.5	29989.1	27759.3	18227.8	21237.4	17237	22522.3	24696.4	25666.2	33458.1	24158.8	16849.5	15451.1
neg_824	100-1	26014.3	25626.5	37973.2	45679.4	42546.3	77656.1	51036.7	21628.5	16610.2	56267.1	86203.7	35303.4	51375.8	40533	24128.7
neg_825	6-Hydroxy-3-succinoylpyridine	50901.8	125996	86517.4	32523.6	37931.5	176855	356404	68352.5	83369.2	211515	50868.6	39701.2	79924.7	128585	215585
neg_835	2-Acetamido-4-(D-alanylamino)-2,4,6-trideoxy-D-mannopyranose	8579.07	15513.5	5380.1	11090.8	5306.76	16459.8	7839.65	12629.5	6503.97	9592.52	3526.6	3449.58	5327.51	11566.8	9207.92
neg_845	Diaminopimelic acid	345.502	399.183	364.947	395.261	341.894	293.803	189.025	132.753	106.231	626.932	250.851	161.822	199.736	283.717	99.306
neg_851	NMNH	34892.5	39579.8	32143.8	19553.8	14762.3	24789.5	23878.7	13291.2	40966.2	111432	24493.9	63903.5	25483.6	19250.5	3384.87
neg_858	C20916	670.034	1193.69	575.942	717.084	459.832	1058.98	821.194	386.514	436.542	1083.77	691.065	294.158	530.349	968.618	847.918
neg_859	O-beta-D-Xylosylzeatin	4501.33	8298.4	5935.94	7347.59	5450.22	10502.5	31282	9424.86	9870.29	14048.9	4715.79	4949.79	3900.93	23644.8	3949.05
neg_865	3-Methylxanthine	3872.91	4580.79	3703.33	4411.23	3118.76	3966.11	4308.48	6389.75	6381.16	5108.76	2340.48	5162.09	2632.68	3876.62	5591.22
neg_875	a-Ketoisovaleric acid	125.364	128.586	431.912	973.857	401.571	308.886	208.462	115.046	145.523	950.342	187.374	326.551	254.762	141.671	160.169
neg_876	5-Acetamidopentanoate	4326.39	5006.36	5605.34	5386.62	4345.64	5130.93	5156.41	3798.9	6160.29	8326.6	8293.7	10377.7	8208.53	6785.06	4868.31
neg_893	1'-Hydroxyversicolorone	19365.3	15375.5	17484.9	19043.1	12640.5	14981.9	11094	29449	25435.4	15329	12859.5	16569.2	15766.9	18852.6	12940
neg_897	5-(2'-Formylethyl)-4,6-dihydroxypicolinate	7891.98	12840	11072.4	13839.6	12012.8	8866.26	6430.39	3927	9934.64	17646.6	11649.5	5522.28	10796.5	6922.76	2833.57
neg_900	N-Acetyl-D-phenylalanine	1039.39	4002.3	2768.76	4313.52	2495.04	2080.03	1508.77	2450.25	1032.69	2841.43	1411.34	2136	1488.39	1103.96	938.365
neg_901	N-lactoyl-phenylalanine	9010.74	29268.8	11601.3	25670.9	10926.6	14741	13004.7	6818.23	6355.01	21601.5	9741.13	7107.37	12271.6	8981.52	3447.73
neg_902	2-(3-Carboxy-3-(methylammonio)propyl)-L-histidine	1443.91	2033.87	466.561	958.903	231.543	1778.49	757.287	3641.33	1440.35	1035.17	317.647	254.074	169.476	2286.32	754.807
neg_903	Salbostatin	7757.6	9697.54	7599.12	8182.93	6601.83	18393.2	11061.6	12341.3	13848	14827.1	5803.16	6720.99	7365.29	8729.97	9610.88
neg_904	2'-Deoxycytidine	7605.22	8736.18	6244.75	7102.21	5757.23	10198.9	8714.91	7654.25	7748.27	8022.5	4402.7	3902.08	5438.1	9547.97	9006.22
neg_908	Benzo[a]pyrene-7,8-diol	1073.24	1087.7	2171.31	1963.42	1896.02	810.238	603.191	1262.39	1653.86	771.997	1841.64	1540.43	1210.92	1108.72	193.583
neg_909	2-Propyn-1-ol	154.207	1020.68	277.569	918.301	312.228	663.434	484.908	374.408	274.232	912.71	351.04	225.735	363.75	312.543	92.7408
neg_910	Val-Abu-OH	9634.75	11375.5	6874.65	9981.16	5248.35	18862.9	9698.25	24483.2	11518.7	16043.1	4863.85	10392.4	6487.28	12162.8	7348.5
neg_915	2-Oxo-8-methylthiooctanoic acid	7740.97	5747.49	9879.13	11547.5	11139.6	3395.85	6625.93	3886.31	2792.21	6194.33	8131.97	6790.97	6603.86	9219.45	1606.28
neg_921	Toluene-cis-dihydrodiol	1910.51	1162.41	3469.18	3033.89	2971.91	430.957	660.142	220.856	377.551	1615.94	3157.17	1686.71	970.114	493.512	68.2898
neg_922	6-Hydroxymelatonin	16160.4	14919	11549.4	11572.2	9340.57	18056.6	13474	17980.6	10594.4	13831.2	7107.03	8453.87	6938.75	10552.7	11454.6
neg_924	Pantetheine 4'-phosphate	105643	79054.3	105704	83497.2	71172.7	33831.4	39219.6	26613.7	17335.4	29587.7	44974.9	45916.4	60637.1	105250	25677.2
neg_925	5''-Phosphoribosylparomamine	19201	16348.2	21207.1	14958.2	9805.79	8810.25	8810.25	6178.99	10801.9	22434.5	6771.54	10142.8	7158.09	9128.66	6029.79
neg_928	Demethyl-desacetyl-rifamycin S	2992.42	4622	2673.27	3257.99	2592.33	4302.83	3776.28	4438.2	3148.96	3620.73	2046.45	1989.9	2615.81	5316.95	3468.37
neg_933	2-Acetolactate	502.644	737.812	506.95	1685.05	1275.54	322.355	677.217	161.974	166.756	488.099	781.502	380.524	579.228	277.231	163.906
neg_935	9-[6(S),9-diamino-5,6,7,8,9-pentadeoxy-beta-D-ribo-nonafuranosyl]-9H-purin-6-amine	16180.6	21349.8	9254.97	12197.1	8345.33	25807.1	14817.8	16797.1	15096.3	15053.5	6478.33	6043.41	7769.8	17348.9	20229.8
neg_937	N(alpha)-Acetyl-L-2,4-diaminobutyrate	234.685	610.772	262.476	239.624	232.426	838.738	144.104	239.598	127.135	316.983	54.6784	97.1529	109.002	317.985	504.186
neg_942	N蔚-Acetyl-L-lysine	9630.78	13624.2	3795.17	4757.51	2546.63	16606.1	7829.39	8509.4	8996.32	6991.62	2106.05	3114.63	3871.15	11798.4	12857.1
neg_943	N-acetyl-D-proline	1272.67	1152.73	1739.57	3974.51	3180.23	906.69	1983.72	151.469	106.463	1884.87	1642.88	1194.8	1281.27	707.789	475.125
neg_945	Threoninyl-Isoleucine	5234.77	7792.39	1668.93	1909.62	811.832	17726.2	7149.89	6600.59	3564.78	4294.73	659.78	813.165	2267.17	6441.11	10946.7
neg_948	2-(alpha-D-Mannosyl)-3-phosphoglycerate	7314.46	3917.23	10287.4	6147.65	3683.45	436.909	1098.63	1277.32	504.779	859.374	3006.07	3337.46	2424.62	1052.31	595.908
neg_95	Antibiotic G-418	11.3449	2.41e-14	44.4868	108.077	4.47009	964.118	532.124	973.792	494.207	647.431	14.4119	197.601	113.757	809.812	1627.8
neg_952	5-(N-Methyl-4,5-dihydro-1H-pyrrol-2-yl)pyridin-2-ol	1121.51	961.94	1792.01	1978.95	2295.21	451.178	734.462	587.344	339.037	681.976	1328.74	1041.81	1049.91	659.333	137.07
neg_956	L-rhamnitol	49.3019	10.2578	119.437	98.3561	160.643	7.05801	160.713	27.1209	49.8633	147.007	144.139	159.715	76.7614	5.9034	8.53065
neg_957	5-Hydroxyindoleacetaldehyde	757.946	632.879	295.638	544.274	578.532	52.4418	142.65	42.6479	107.235	270.094	241.825	111.24	172.742	109.879	35.1592
neg_959	Gamma-Glu-Leu	12409.7	25234.3	4860.93	6447.12	4111.78	22315.1	10261	17302	7556.87	7808.14	2054.59	2899.96	3622.85	13339.6	17262.1
neg_978	Valyl-Tyrosine	8044.96	10047.6	4110.3	4584.44	2915.22	16693.9	8710.51	9780.33	7884.83	8048.4	3079.04	3901.16	5600.82	8729.12	13289.9
neg_983	N1-(alpha-D-ribosyl)-5,6-dimethyl-benzimidazole	11741.6	10279.8	10458.9	11038	9258.3	5405.92	4756.13	7160.95	4298.62	7105.3	7924.07	6290.7	6153.02	6103.53	4149.77
neg_989	Medicarpin	10569.3	8710.83	17592.5	29970.1	25417.1	3099.16	4527.76	2220.83	226.255	708.534	15530.9	6646.88	2988.63	263.721	286.453
pos_10021	7-dehydrocholesterol	56310.6	58162.7	168359	147843	265533	597436	565264	178719	541464	685246	312122	846166	652493	458961	334594
pos_10026	3beta-Hydroxy-delta5-steroid	65910.2	66600.3	71326	105100	257254	76318	71338.2	44275.5	87988.8	107311	66246.8	94935.2	68778.4	60397.8	34244.4
pos_10027	3-Dehydro-6-deoxoteasterone	874440	792323	5.68853e+06	3.58393e+06	2.88499e+06	249971	342586	76867.8	237771	673053	922972	727794	576515	387119	149238
pos_10033	Patchoula-2,4-diene	37156.5	34688.5	35613.6	54695.9	145239	8833.3	9701.18	2630.09	8109.47	13544	15034	12866.5	8974.79	7223.66	4209.69
pos_10034	9Z,11E,13-Tetradecatrienal	21781.8	21746.8	19197.6	31116.6	85722	1187.93	4581.79	2.41e-14	525.004	6696.53	24815.8	6850.74	6555.82	7047.62	1896.82
pos_10048	Ferruginol	4024.82	4186.87	10536.4	6728.64	11340.3	7114.46	5777.84	5257.77	8963.23	5680.67	13701.9	7917.61	10394.8	6225.22	5398.76
pos_10057	trans-Aconitic acid	1049.12	1177.28	2990.37	2173.71	3749.47	1383.58	1229.88	813.684	1276.67	1354.48	4334.48	2506.68	1619.47	1210.36	1105.69
pos_10058	2,5-Furandicarboxylic acid	3176.12	3740.21	8834.93	6393.96	11621.7	4540.84	3923.16	2614.46	3710.92	3952.73	13428.2	7904.48	5888.98	3732.39	3668.8
pos_10062	Tetrahydrobiopterin	14280.4	16409.1	40348.2	27869.2	46487.5	16926.6	17129.8	11048.3	15645	16286.2	49100.8	29390.5	23112.8	16096.9	14752.5
pos_10064	Arbutin	14712.1	17714.3	43699.1	29485.1	49620.5	19461.5	21870.8	11506.6	15731.6	20161.5	55050	32701.5	24251	16467.7	16457.5
pos_10065	6-Hydroxyhexanoic acid	819.89	892.442	2490.17	1217.61	2034.46	802.985	818.786	338.867	611.545	541.249	2369.97	1522.6	930.312	748.668	626.02
pos_10066	5,6-DHET	26036.6	29564.9	80448.6	45645.6	78401.3	37127.6	33717.3	27413.8	34752	35230.3	107354	56818.3	49794.2	55620.2	28372.3
pos_10094	Taurolithocholic acid	810363	686376	2.75713e+06	1.46515e+06	2.62505e+06	1.15986e+06	1.36688e+06	556363	1.28828e+06	1.78837e+06	1.69518e+06	1.73329e+06	2.0759e+06	1.23291e+06	805752
pos_10098	3-Ethyl-4-methylphenol	928.448	854.573	2610.22	201.841	2098.54	1033.39	1209.62	1732.85	4676.76	2680.18	598.337	1450.51	1359.79	5062.53	1007.66
pos_10099	3-Methyl-4-octanolide	101.439	54.9451	903.062	2.41e-14	204.098	155.074	260.056	715.303	3441.19	1399.26	2.41e-14	239.14	254.639	3407.72	269.407
pos_10108	22-Oxodocosanoate	139344	568630	302494	196395	246463	192209	22540.5	11557.1	331857	69619.4	100191	178399	80717.9	30203.7	38089.6
pos_10118	MG(22:6(4Z,7Z,10Z,13Z,16Z,19Z)/0:0/0:0)	429562	504312	4.90798e+06	742652	1.51464e+06	474429	263608	909883	1.2885e+06	578491	1.22545e+06	427502	493874	1.62618e+06	237872
pos_1012	5'-azido-5-deoxyuridine	1401.46	1997.11	3945.84	12292.8	25579.3	2238.5	859.055	7687.16	6721.13	7719.76	9749.17	12060.4	8196.67	8414.16	5935.41
pos_10122	cis-11-Methyl-2-dodecenoic acid	58746.8	37607.1	149737	139418	188306	15953.5	8192.07	10219.5	13777.6	19850.8	38749.1	21612.9	16427.1	21474.3	10351.7
pos_10123	Hotrienol	15738.5	16008.2	41080.2	43283.6	62782.8	28365	36123.7	27352	33881.1	31723.4	78644.7	50644.3	65684	43439.4	22095.2
pos_10129	LysoPC(20:1(11Z))	2.73753e+06	2.67605e+06	5.58793e+06	7.21905e+06	5.57444e+06	3.21717e+06	1.88547e+06	3.87175e+06	6.49038e+06	4.10735e+06	6.60665e+06	3.9243e+06	4.97577e+06	2.76288e+06	2.17133e+06
pos_10133	Oleic acid	9674.48	8903.09	21570.2	23586.1	34539.3	5127.38	5596.8	5539.56	9507.45	10745.1	9180.86	16131.7	9494.32	6415.68	6063.11
pos_1014	Succinoadenosine	1927.64	3658.01	8694.24	20369.1	39909.1	3936.57	1437.5	10344.9	8542.32	9779.32	15637.5	16623.1	11866.5	11607.9	7511.12
pos_10143	N8,N'8-Citryl-bis(spermidine)	12673.9	11718.9	11958.1	23035.3	20281.5	9697.38	32541.2	27611.8	17635.1	37994.7	48348	18717.4	25953.2	9034.97	12644
pos_10149	ent-17-Acetoxy-16b-kauran-19-al	12216	7700.33	54971.2	47547.6	111168	51527.9	81790.6	17482.1	65659.2	134097	365250	167573	228478	126352	67559.8
pos_10162	beta-Paxitriol	492294	466905	2.06869e+06	1.89945e+06	1.70654e+06	231865	288047	134778	236763	485652	605043	660584	469968	259137	172036
pos_10166	Retinol / Retinol skeleton	335350	287402	649130	531560	692386	608764	254649	1.06849e+06	885714	795850	1.71574e+06	430793	727996	1.49421e+06	246046
pos_10167	1-AG	1.36296e+06	1.17144e+06	2.89605e+06	2.50354e+06	3.39198e+06	1.99957e+06	981254	3.78778e+06	3.1339e+06	2.80518e+06	7.30636e+06	1.8472e+06	3.05882e+06	6.77334e+06	949712
pos_10169	1-[2,6,6-Trimethyl-1,3-cyclohexadien-1-yl]-2-buten-1-one	478859	220100	919481	884197	1.7826e+06	24075.5	13379	21125.7	10851	24737.7	78362.4	20299.4	6889.8	10942.8	16897.7
pos_10181	Solavetivol	94393.4	91480.3	269998	192491	387971	62137.3	35212.3	74955.8	82152.8	93536.1	158056	65349.9	61696.4	105117	26302.5
pos_10188	4alpha-Carboxy-stigmasta-7,24(24(1))-dien-3beta-ol	1.66528e+06	2.53211e+06	2.97246e+06	3.96435e+06	1.19158e+07	256189	266876	167384	276476	454446	546468	442623	386875	235072	159427
pos_10199	5a-Androst-3-en-17-one	305204	709430	147771	691558	3.7128e+06	58579.4	115167	64607.9	85615.1	291127	23259.5	74252.6	25878.8	11331.2	7796.49
pos_102	Pyrimidodiazepine	563.178	660.093	972.067	944.431	908.468	1107.97	796.658	1075.02	858.904	1139.17	889.63	974.505	795.773	1504.5	1145.6
pos_10209	6-[5]-ladderane-1-hexanol	19815.1	22890.6	57318	75916.7	109627	27995.6	25188.8	30680	34717.7	33230.2	47674.1	25995.6	42694.8	23513	24732.2
pos_10210	Pinolenic Acid	137232	133958	400513	411832	544427	118339	79661	88760	81052.9	84698.6	167285	123251	110282	63592.8	95172.2
pos_10213	Testosterone cypionate	62124.5	106350	233038	163469	256180	586176	406411	468425	450366	506581	209847	1.13249e+06	254406	447272	225589
pos_10255	Phenyl methanal	16520.3	18616.2	40644.2	37483.6	49573.6	19491.3	16628.6	20191.6	21801.8	18365.5	52256.3	32275.6	27737.3	17237.8	18956.2
pos_10262	Ginsenoside Rg3	807118	874819	1.91884e+06	1.45484e+06	2.02484e+06	645197	1.03222e+06	1.00353e+06	1.17041e+06	1.80534e+06	2.10919e+06	1.24383e+06	812699	447783	832465
pos_10276	3Z,6Z-Nonadien-1-ol	18163	17940.5	148401	54506.1	77682.8	44825.3	17275.3	23987.5	28585.6	44245.9	112143	59414.9	25061.4	38850.6	27152.3
pos_10278	Ectocarpen	34026.6	37032.7	244716	82791.8	156489	54129.8	24174.2	28124.2	38129	58909.3	93761.6	57756.6	22013.8	33006.9	22423.5
pos_10283	alpha-Isomethyl-ionone	50720.1	49968.8	333187	116997	234383	72156.9	31995.5	55443	62020.2	90808.1	145599	75241.5	37588	62894.5	26121.3
pos_10286	Farnesyl acetone	1.25506e+06	1.2552e+06	1.65169e+07	2.66848e+06	3.83671e+06	2.91316e+06	1.11952e+06	1.397e+06	1.66878e+06	2.70533e+06	6.45483e+06	3.56672e+06	1.27888e+06	2.67032e+06	1.44058e+06
pos_10340	7-Dehydrodesmosterol	239402	270288	3.7168e+06	631155	860604	231810	195166	280273	446564	371432	946756	376794	396349	512594	160042
pos_10351	Dehydroergosterol	5206.09	7461.02	29155.1	42190.7	80182	25662.7	17606.6	7992.05	747.887	5145.12	25282.8	22478.7	37922.7	11158.2	5553.8
pos_10355	Oleoyl Ethanolamide	2.25493e+06	1.70037e+06	3.18638e+06	7.5996e+06	1.21371e+07	1.33448e+06	1.65613e+06	1.40008e+06	2.42603e+06	3.40907e+06	1.95415e+06	5.17683e+06	2.1447e+06	1.24985e+06	1.76078e+06
pos_1038	2-Amino-p-cresol	309.284	271.585	913.102	1144.28	1589.27	475.096	420.775	263.206	295.342	924.264	2126.83	1007.69	1136.46	273.319	202.664
pos_10389	3,4-Dihydroxymandelate	37611.7	39519.5	69997.3	71985.3	101746	37669.4	33161.2	41951.1	46155.1	36221	106626	64566.9	56295.8	34050.1	37349.5
pos_10391	7,8 Dihydrokawain	38955.4	44513.7	79107.4	73313.1	102640	37467.1	35089.9	43548.7	44373.4	34171.9	105185	61393.3	58301.3	32850.7	39653
pos_10392	Galactosylglycerol	16670.5	18544.8	34178.1	33552.3	45575.6	16925.9	15698.4	20423.4	21880.3	16441.8	44821.6	28305.4	25437.7	16604.6	17037
pos_10393	Curvularide C	441996	496508	911786	851400	1.17539e+06	402564	384892	487162	512460	378108	1.04503e+06	647265	608241	375326	423685
pos_1040	Ginkgotoxin	13223.5	12544.6	32135.9	30133.5	44982	11118.2	12529.9	7600.44	7573.68	19140.1	40718.3	16884	20322.8	7117.35	5183.62
pos_1041	Pantothenic acid	2578.94	876.54	15697.6	15351.3	28919.8	4265.35	4057.78	3936.88	5377.28	8131.73	33377.2	18499	13990.7	1314.55	2886.42
pos_10439	N-(3-Oxooctanoyl)homoserine lactone	28804.9	36772.1	57195.8	84833.3	78381.7	72080.1	76184.6	131619	153130	63958.2	108088	59407.9	105006	89906.1	37599.7
pos_1044	Nadolol	41767.1	51675.3	61770.5	68308.4	67026.8	55725.4	56565	39900.1	37717.3	49901.2	36345.3	32638.4	39607.5	56597	46426.1
pos_10440	1-(3,4-Dihydroxyphenyl)-5-hydroxy-3-decanone	8668.71	10518.8	16674.2	14659.9	11161.2	16076.2	20831.7	41132.9	44324.4	15417	33361.4	20285.1	45488.3	34727.8	15354.5
pos_10449	Phoenicoxanthin	45589.9	54588.3	161692	126784	156021	101633	83566.5	66513.7	112378	120930	181469	145728	133140	112946	80173.3
pos_10450	6,8a-Seco-6,8a-deoxy-5-oxoavermectin ''1a'' aglycone	13219.7	18577.7	51420	64920.6	65340.7	22401.6	20363.9	14393.3	20177.2	26223.5	132782	131131	43677.9	17935.1	10284.7
pos_10456	PC(14:0/14:1(9Z))	139866	147444	376497	364512	487683	171569	139577	178470	243966	166348	391845	213869	168517	153865	120498
pos_10467	Cymathere lactone	11896.2	13421.6	23681.5	27132.5	37093.7	23880.6	29934.1	47331.4	57140.2	21350.6	43845	26910.9	38607.9	32034.6	14479
pos_10477	Homoveratric acid	50098.9	74691	69468.4	29271.9	24688.4	24801.8	98087.4	53571.2	110182	121245	130526	144552	100374	65106.8	49657.3
pos_10483	Estriol	147799	150713	476987	228103	203065	153514	83563.8	257850	157098	93298	168572	157827	131243	127952	98558.1
pos_10514	IPC 18:0;3/22:0;2	13096.4	10459.7	29782.5	25957.9	36065.5	10101	8584.24	7043.49	7094.03	8044.22	17455	9681.01	8562.89	5964.21	4090.09
pos_10516	MG(20:3(5Z,8Z,11Z)/0:0/0:0)	420713	398886	1.20743e+06	833085	951201	433478	262025	445218	921476	729071	1.89126e+06	535873	896582	661754	257912
pos_10523	Arachidonoyl Ethanolamide-d4	322125	517439	767293	1.55636e+06	2.47947e+06	312592	301915	342127	748527	757131	637337	879099	473730	314138	348123
pos_10527	1-Deoxy-11beta-hydroxypentalenate	5935.1	3682.24	21529.7	44555.8	99147.7	846.198	4294.27	2.41e-14	2.41e-14	2947.66	13742.6	17392.4	1588.63	9487.16	2.41e-14
pos_1053	(3S)-3,6-Diaminohexanoate	29001.3	29810.9	15288.5	16960	12909.8	24982.9	26583.3	24163.8	18285.7	24846.2	6806.51	12777.8	7584.75	30508.3	27203.6
pos_10544	2,6-Dihydroxynaphthalene	13561.7	15888.6	34061	24569.6	29434	12931.1	9846.73	17044.8	15564.3	9085.55	20029.2	17875.8	16848.9	11450.8	13073.6
pos_1055	8-thio-octanoate	9446.03	11013.3	12289.5	12645.1	13813.9	13990.7	10420	10433.3	8854.92	12075.9	12585.1	7691.35	8734.14	9816.53	9325.01
pos_10576	IPC 18:0;3/20:0;0	21455.5	16057.1	49413.2	40718.3	54053.3	15779	13772.4	14003.9	13986.3	14903.4	26999.2	18068.5	16968.1	10894.3	9219.58
pos_1058	2,3-Dehydro-gibberellin A9	87230.4	104607	129482	171687	107382	70346.4	52508.1	54773.9	44978.7	67858.9	87487.2	56188.8	68016.3	49890.5	37517.6
pos_10583	3-Phenyl-4-pentenal	5713.24	9661.56	8671.27	8502.79	2340.93	8869.18	4893.97	13634.7	14309.6	4476.81	7752.53	1604.96	13689.9	15751.4	7594.4
pos_10584	Phosphocholine	50972.7	45172.6	102159	132529	123469	102019	109737	283642	317431	255428	649806	395794	233175	163914	153425
pos_10589	(卤)-Ibuprofen	27110.4	30024.5	42308.2	49153.8	47950.1	40198.2	33414.2	59811.8	64556.1	39011.5	61212.6	40743.1	63285.3	47921.7	31300.7
pos_10593	L-Valine	37102.7	44054	73712.4	80217.3	78396.6	57669.8	46278.8	69284.6	71242	62890.1	105547	77510.2	81491.1	60862	52789.8
pos_10599	Arachidonic Acid (peroxide free)	1.00874e+06	1.20985e+06	1.72349e+06	2.05859e+06	1.85112e+06	1.6773e+06	1.67135e+06	2.51875e+06	2.59831e+06	1.5957e+06	3.36125e+06	1.75388e+06	3.08808e+06	2.18568e+06	1.44662e+06
pos_10605	Asp Cys Arg Arg	1.19815e+06	649242	2.79984e+06	3.67415e+06	5.09739e+06	96233.8	86971.4	20653.4	99650.4	87965.6	480733	68775.1	136427	3977.19	56909.2
pos_10610	PS(19:0/17:0)	1.79191e+06	1.85683e+06	4.87426e+06	2.87592e+06	3.57415e+06	1.79583e+06	2.40672e+06	2.70136e+06	2.3557e+06	1.97524e+06	5.33492e+06	3.35466e+06	6.02179e+06	4.31943e+06	2.972e+06
pos_10611	PC(20:1(11Z)/14:1(9Z))	7.30987e+06	6.78976e+06	1.70108e+07	1.39787e+07	2.16513e+07	8.3903e+06	6.93041e+06	1.68633e+07	5.16193e+07	6.39149e+07	1.01648e+08	7.33068e+07	4.43049e+07	2.5868e+07	2.11673e+07
pos_10614	PS(18:0/18:1(9Z))	478738	479272	1.43883e+06	937158	1.2615e+06	432946	349638	412402	419056	439433	1.23079e+06	801812	882202	516961	481411
pos_10615	PE(19:0/18:1(11Z))	2.4434e+06	2.46306e+06	5.9723e+06	4.96859e+06	7.09343e+06	3.02833e+06	3.95218e+07	8.09843e+07	7.4981e+07	4.32873e+07	1.23444e+08	62437251	2.0661e+07	1.44722e+07	2.48638e+07
pos_10616	PS(18:1(11Z)/17:0)	35121.2	40876.1	94603.2	64586.3	91932.9	38021.9	22834.3	26558.9	27191.2	28716.8	79554.3	46223	61028.1	28949.9	30354.4
pos_10617	PC(18:4(6Z,9Z,12Z,15Z)/20:0)	2.89284e+06	2.93018e+06	7.50066e+06	5.68499e+06	7.57862e+06	2.65234e+06	2.27188e+06	2.68329e+06	3.30586e+06	3.15798e+06	1.54661e+07	7.93557e+06	5.30418e+06	3.29104e+06	3.86981e+06
pos_10636	PC(16:1(9Z)/22:4(7Z,10Z,13Z,16Z))	227741	215321	472061	444798	625217	250587	218125	279628	303673	369537	1.17226e+06	1.06039e+06	494609	252701	290033
pos_10647	Indanone	17497.3	26240.3	52865.6	49429.8	47475.5	31033.4	20543.4	30940	28599.7	28354.8	50838	47579.8	30542.6	20676	32635.6
pos_10658	Oleandrin	1.78802e+06	2.99614e+06	5.73902e+06	4.86534e+06	4.66774e+06	2.46449e+06	1.80018e+06	1.7991e+06	2.12078e+06	2.46928e+06	4.13902e+06	3.88849e+06	2.34372e+06	1.33205e+06	2.67814e+06
pos_10681	5-Oxo-delta-bilirubin	1.85454e+06	2.24816e+06	6.5274e+06	3.82679e+06	6.06631e+06	2.89081e+06	1.86125e+06	1.9899e+06	3.03054e+06	3.28584e+06	1.01139e+07	3.65107e+06	3.33446e+06	2.17429e+06	2.00949e+06
pos_10686	Gibberellin A4	2.13158e+06	2.35498e+06	5.49022e+06	3.77642e+06	6.34832e+06	2.31943e+06	2.08851e+06	1.91888e+06	3.36087e+06	3.36912e+06	9.12621e+06	4.25157e+06	4.30441e+06	2.43994e+06	2.44062e+06
pos_10687	Oleandomycin	30432.8	37116.9	87122.6	81530.9	104889	35952.9	38328.2	25319.9	49459.9	56299.1	152007	82812.5	80107.3	41112.7	43620.4
pos_10689	Dihydrozeatin riboside	10730.2	14589.9	36755	108693	180287	21237.8	47859.1	25239.4	217785	294075	1.9995e+06	548879	578128	166600	239752
pos_10692	Strictosidine aglycone	71689.2	76086	208282	212659	475319	180996	268736	195953	447942	505683	2.13631e+06	858269	960932	537498	477208
pos_10695	Gentamicin A	10609.4	48065.2	141303	6889.21	220338	125111	103605	36412.2	202016	243200	1.41002e+06	197075	171783	105039	77747
pos_10703	IPC 18:0;3/26:0;2	80427.1	169702	335680	303968	380964	134562	43321.5	125309	110643	83748.7	271157	151981	121705	89190	86499.2
pos_10721	4a-Carboxy-4b-methyl-5a-cholesta-8,24-dien-3b-ol	1.63881e+06	894046	4.38192e+06	3.10539e+06	5.25346e+06	1.41553e+06	1.96842e+06	1.22649e+06	2.80641e+06	3.30931e+06	1.49685e+06	2.55432e+06	3.39387e+06	1.9601e+06	1.29497e+06
pos_10732	Sirolimus	46150.6	49131.8	94620.8	74135.1	95869.6	25426.2	16834.4	27657.8	24914.8	18089.3	60100.3	29114.3	28373.9	18089.1	16556
pos_10743	Strigolactone ABC-rings	163775	190082	410275	585458	702501	194959	157064	153418	187506	211770	505638	445941	338633	157953	122123
pos_10747	Carboxyspermidine	7291.2	9762.46	18404.7	6287.76	5377.02	4992.33	2954.51	2877.64	770.981	1823.96	1276.39	2387.73	4988.69	8055.32	10800.9
pos_10771	Tryprostatin A	1769.49	4129.2	6440.9	13262.4	13286.4	11552.3	20.5784	5992.06	86178.3	304.93	385182	537222	2.29072e+06	7023.28	21571
pos_10797	PS(19:0/16:0)	411992	419660	1.14629e+06	769971	1.03978e+06	379082	314363	432713	393810	383863	1.01011e+06	534731	487435	350516	351196
pos_1080	1,8-Dihydroxy-3-methylnaphthalene	2400.48	2609.57	4369.82	4236.95	6189.37	4769.02	3561.83	2493.48	5403.59	5166.42	5052.29	2899.4	3580.12	3638.19	3875.89
pos_10802	Cephaeline	472742	509193	1.56593e+06	1745229	1.97133e+06	555225	318658	288045	335400	557573	1.68553e+06	1.3863e+06	841146	354547	343895
pos_10815	Anserine	7256	5138.25	21514.5	19422.3	25544.3	16761.5	16990.7	5742.18	13145.1	16277.1	24575.1	16240.1	54556.7	9350.58	15481.9
pos_10831	4beta-(hydroxymethyl)-4alpha-methyl-5alpha-cholest-7-en-3beta-ol	131604	146322	339333	452576	561971	412649	451574	146175	278817	304093	625994	279694	827226	223271	244297
pos_10837	PC(18:4(6Z,9Z,12Z,15Z)/P-16:0)	125006	142867	359209	341994	406884	147443	129565	139470	131319	139442	326403	174328	159160	95333.3	105231
pos_10841	Capsi-amide	19947.1	16978.4	34934.2	32463.1	50041.2	16297.7	17746.6	19655.8	21510.2	30761	36867.5	28393.4	30369	16870.2	14051.9
pos_10842	Dodecenoylcarnitine	9004.14	9622.31	28463.5	20869.9	25703.2	115683	43457.4	35190.5	100723	52407.5	96688.7	38365.7	75864	68411.5	31930.6
pos_10848	9,12-Hexadecadienylcarnitine	586981	400256	1.71485e+06	1.2994e+06	1.50816e+06	627087	598251	400395	485172	776893	958493	876556	678811	473980	263145
pos_10849	Ascorbyl stearate	29816.6	34863.9	61328	63612.3	82385	23297.1	25856.5	37700.6	31014.1	17049.9	64319.3	29300	35571.4	28982.8	24187.6
pos_10851	PC(18:2(9Z,12Z)/24:0)	64111.1	557371	429958	1.12063e+06	1.81665e+06	688509	108595	106804	79786.4	36306.1	224179	91950.9	126129	115078	111274
pos_10852	2-pentylfuran	9070.75	11682.3	93285.5	24375.3	34491.4	35657.6	15878.7	14868.7	24956.8	35798.2	84663.1	45268.5	29385.7	25042.1	15289.1
pos_10853	o-Cymene	14096	16389.5	140712	36385.6	51400.9	53266.9	22187.1	21278.9	35168	53032.2	106904	59189.1	30614.8	28213.1	17794.8
pos_10855	(E)-4,8-Dimethyl-1,3,7-nonatriene	2659.86	4627.48	31194	7361.76	10890.3	10770	5186.47	5040.73	8659.29	11975.4	29004.7	15520.5	5989.33	7631.33	4893.23
pos_10858	9S,10R-Epoxy-6Z-octadecene	914234	1.0907e+06	9.67731e+06	1.85026e+06	2.33006e+06	2.77344e+06	960614	1.07022e+06	1.64581e+06	2.33048e+06	5.3066e+06	3.03807e+06	1.19068e+06	1.68437e+06	1.15288e+06
pos_10859	tuberculosinol	60780.3	50871.9	137879	107983	161591	46499.1	57630.9	25600.7	53681.8	77353.9	110826	96631.4	142062	58941.8	49124
pos_10860	Glycidyl oleate	1.30006e+06	2.06836e+06	1.98469e+07	4.76928e+06	6.45396e+06	6.46764e+06	1.73937e+06	2.09524e+06	2.79814e+06	4.08882e+06	1.22913e+07	7.34774e+06	3.0642e+06	4.12521e+06	2.44492e+06
pos_10893	Geranyl hexanoate	36321.4	39621.4	160846	212754	248988	6754.72	3951.37	2497.06	4468.15	4255.29	7696.03	4958.96	10291.3	2553.31	2559.68
pos_10901	Calcitriol	1.1355e+06	1.00163e+06	4.62142e+06	2.46757e+06	3.24208e+06	1.93746e+06	2.72359e+06	1.39993e+06	3.05399e+06	3.96967e+06	3.53431e+06	3.66741e+06	3.70401e+06	2.28351e+06	1.38171e+06
pos_10914	Jasmonic acid	2578.22	581.765	6980.18	11192	14542.4	61526	54401.6	21431.4	84206.1	78155.9	33677.9	63118.9	70678.3	18805	19912
pos_10916	2-Phenylpropyl butyrate	1010.58	223.412	480.935	2345.72	1313.06	12647.9	15085.8	14098.1	24490.4	13270.6	24031.3	27456.5	56383.5	20539	14705.6
pos_10918	Benzaldehyde	1023.69	1668.95	2657.26	1939.96	1788.74	540.649	427.998	2171.71	1881.59	537.076	4874.76	946.28	2454.02	1724.23	1968.87
pos_10919	9,12,13-TriHOME	11082.4	12672.8	31700.4	30376.4	51848.1	25378.2	24869.1	21585.9	28739.2	19992.9	43526.9	34224	56415.1	21418.9	18101.1
pos_10932	Tetralin	99366.4	142806	502858	407619	523645	279624	203847	210504	145239	177093	563372	300137	408482	116718	187351
pos_1094	5-Aminopentanal	1573.38	960.932	170.447	714.714	522.974	1743.35	929.063	1228.19	1936.89	1206.91	23.9638	610.724	404.718	2129.63	1617.13
pos_10948	Trioxilin A3	11114.4	13042.7	25341.8	22857.4	28817.3	13096.2	13857.6	15626	20336.5	10988.7	30217.7	26649.8	26507.1	14035.8	13696
pos_10961	N-(14-Methylhexadecanoyl)pyrrolidine	2818.01	4889.59	13431.1	17700	25816.9	16748.1	14351.9	16283	44042.5	17834.8	14269.4	6644.37	38420.4	14853	15781.1
pos_10967	PI(16:1(9Z)/0:0)	465366	434367	789597	1.15156e+06	2.95611e+06	124315	92022.5	122679	135440	85553.8	1.0806e+06	129784	102387	40653.1	49471.7
pos_10974	cis-3-hexen-1-ol	114.86	117.771	592.183	283.72	379.746	1118.66	1853.87	1282.23	2823.26	1523	6410.09	3230.53	1867.71	619.174	829.758
pos_10982	Icosenoic acid	52048.8	39557.1	97795.2	124932	174649	40703.2	56732.8	32674.9	49798.2	79040.9	89864.2	81949.1	63485	50030.2	49653.5
pos_10983	Stearoylethanolamide	1.13096e+06	597343	1.6644e+06	2.29609e+06	3.20419e+06	322289	854242	537082	840298	830251	517239	1.44967e+06	604524	364347	1.1436e+06
pos_10988	Caloxanthin	36650.4	39065	122718	104135	149262	36741	31705.8	33397.3	35286.4	58968.6	77809.5	67602.8	60686.7	34360.3	23588.7
pos_11001	2-Oxo-4-phosphonobutanoate	3115.26	3821.38	2712.01	3253.43	4657.56	510.559	1283.9	2164.17	1962.19	246.516	2640.79	1432.04	1518.58	992.483	1874.14
pos_11017	3-Dehydroshikimic acid	1190.93	999.212	1191.5	1214.16	2916.47	630.852	469.293	1703.36	1318.91	592.906	3077.9	1696.02	391.046	644.886	987.639
pos_11041	6,8-Diethyl-4-methyl-3E,5E,7E,9E-dodecatetraene	44612.2	40528.6	128219	167099	294367	166980	180786	119929	246389	332305	134113	192615	207171	141520	99965.7
pos_11043	7alpha-Hydroxy-5beta-cholestan-3-one	695646	833608	2.01038e+06	1.44246e+06	1.73556e+06	1.5135e+06	1.4882e+06	1.58409e+06	2.19073e+06	2.1739e+06	1.22111e+06	1.42131e+06	997937	680819	557650
pos_11057	stigmasta-5,22E,25-trien-3尾-ol	852323	591875	1.77812e+06	1.72803e+06	3.0168e+06	833344	588484	438626	260717	285727	653733	508892	714399	379313	223919
pos_11058	Sphingosyl-phosphocholine	219728	295341	1.49052e+06	1.07492e+06	1.44649e+06	975456	679024	519208	689149	630547	1.16966e+06	703870	1.20302e+06	429161	556152
pos_11071	2-Hydroxy-7-hydroxymethylchromene-2-carboxylate	4606.8	5004.35	9617.61	5560.35	6166.95	2428.99	1478.65	4525.71	3139.1	516.463	8492.88	4070.19	1940.62	2085.87	3690.94
pos_11072	LPA(16:0/0:0)	273.272	2.41e-14	2.41e-14	2.41e-14	196.388	160.667	430.295	686.075	2782.39	1742.43	3806.65	477.675	246.721	366.269	516.256
pos_11086	PC(12:0/16:1(9Z))	584069	666850	1.8737e+06	2.4009e+06	3.37555e+06	1.19492e+06	790319	1.2991e+06	1.07701e+06	1.23018e+06	2.53336e+06	1.30431e+06	1.13061e+06	1.14119e+06	756604
pos_1127	p-Isopropylphenol	176875	76429.2	778192	285186	437718	223329	344324	130211	345819	511317	334581	450430	564552	272247	175470
pos_1130	3-Amino-2,3-dideoxy-scyllo-inosose	526014	378333	2.61424e+06	1.11444e+06	1.3492e+06	810035	845900	357652	904276	1.31213e+06	950159	1.15081e+06	1.28457e+06	586551	416105
pos_1134	cis-3-Hexenyl phenylacetate	132235	82136.1	586436	272716	358474	192774	273035	107579	286919	394707	334329	418455	314136	148217	95761
pos_1137	alpha-Amylcinnamyl isovalerate	44591.5	14891.6	201129	102775	154128	59561.3	105253	50220.5	109621	143135	104706	115785	133494	72175.8	52095.1
pos_1138	Delta(6)-trans,Delta(8)-cis-leukotriene B4	156506	81008.5	608856	259462	371874	156689	193897	116611	222398	285484	266957	278033	336779	191400	141414
pos_1140	Pregnanediol	104641	80320.3	426835	300714	352282	229941	286697	219011	253333	383847	410451	356088	509723	311949	268707
pos_1144	3beta-hydroxy-4beta-methyl-5alpha-cholest-7-ene-4alpha-carboxylic acid	1.03858e+07	8.29359e+06	4.21698e+07	2.39392e+07	3.38619e+07	1.28519e+07	1.47432e+07	8.47209e+06	1.59758e+07	1.91616e+07	2.0514e+07	2.23654e+07	2.64478e+07	1.37994e+07	1.09268e+07
pos_1160	3-PRENYL-4-HYDROXYACETOPHENONE	287706	167377	1.18617e+06	594187	869857	409814	546375	256343	583163	780681	693278	832350	983161	476886	347387
pos_1168	Erythromycin B	304.126	286.466	889.503	673.733	765.528	216.444	191.573	2.41e-14	2.41e-14	2.41e-14	2.41e-14	2.41e-14	2.41e-14	2.41e-14	2.41e-14
pos_1173	cis-1,2-Dihydroxy-1,2-dihydro-7-methylnaphthalene	96185.6	45088.4	376948	231106	292529	99130.7	179924	54654.1	139526	243174	186220	203626	190594	104400	60493.9
pos_1174	(S)-3-Butyl-1(3H)-isobenzofuranone	94754.9	55027	355489	352380	531740	152509	272044	96457.9	247359	398471	329607	416270	435915	221807	135394
pos_1181	7E,10-undecadien-4-olide	11447.6	5785.7	41823.1	27601.5	34605.1	34958.4	32657	24646.1	45223.8	46124.4	79251.3	70995.2	80912.7	38397.7	28255.5
pos_1182	beta-bisabolene	1981.43	2166.93	4227.73	8192.26	12058.3	7866.57	5958.27	5817.29	8867.15	8558.32	13420.2	12144.4	10791.8	5990	5424.31
pos_1184	Incensole	127524	144271	347782	410241	428217	415690	334562	278495	436446	374591	905880	687951	847946	405610	310886
pos_119	N-(3-Hydroxy-7-cis-tetradecenoyl)homoserine lactone	6767.8	23853.2	8647.33	11967.4	3943.94	1543.48	1714.25	1060.91	1695.44	2771.8	2719.85	2954.28	2450.71	895.501	637.659
pos_1197	capric acid	425.376	449.144	51.804	3262.29	1632.95	6415.07	3222.66	5979.19	7397.48	2630.62	18286	13466.4	10295.1	6343.44	4226.22
pos_1228	24S-OH-7-DHC	1.06832e+06	1.32586e+06	4.40783e+06	2.72083e+06	3.66636e+06	1.54328e+07	1.90553e+07	1.83812e+07	2.7471e+07	2.74597e+07	5.62662e+06	1.09343e+07	1.56903e+07	1.40515e+07	1.21269e+07
pos_1233	Messagenin	3.80912e+06	4.74111e+06	1.61789e+07	1.083e+07	1.32765e+07	5.30742e+06	4.27975e+06	2.12863e+06	3.39423e+06	4.46162e+06	6.88666e+06	6.52224e+06	6.73194e+06	3.59414e+06	2.99608e+06
pos_1255	PG(14:0/19:0)	208233	227318	653145	524806	637706	190015	159315	176348	161962	159377	450847	278888	239603	174781	150946
pos_1258	Terfenadine	7102.42	6932.34	17383.8	18262.3	25600.5	9425.66	5758.8	7025.31	4691.09	2547.72	8689.61	4781.42	3277.98	2643.76	2098.52
pos_1263	alpha-Santalal	40451	42670.7	139036	132953	208206	31482.9	19406.4	18820.7	19759.7	23953.3	35844.5	23955.4	24293.2	15543.2	12987.1
pos_1278	Triphenylphosphine oxide	490756	509656	1.19215e+06	950484	1.35989e+06	550673	472404	558743	636051	568760	1.3936e+06	897932	787968	479356	520698
pos_1290	(S)-Norlaudanosoline	1.06665e+06	1.22326e+06	8.3364e+06	3.14856e+06	2.97458e+06	1980390	1.16767e+06	1.10354e+06	586686	1.71103e+06	5.76894e+06	1.83871e+06	2.37762e+06	388436	1.79371e+06
pos_1291	beta-D-Gentiobiosyl crocetin	7.0643e+06	7.93463e+06	5.19948e+07	2.27122e+07	2.13602e+07	1.41214e+07	9.45451e+06	9.3836e+06	5.4672e+06	1.206e+07	5.08809e+07	1.75096e+07	2.0091e+07	4.11163e+06	1.56855e+07
pos_1301	Rifamycin	2.24267e+06	2.34492e+06	9.08522e+06	5.1235e+06	4.97565e+06	2.53598e+06	2.03393e+06	2.05344e+06	1.46496e+06	2.97132e+06	6.14048e+06	2.05327e+06	2.82087e+06	611237	2.23854e+06
pos_1321	Ethyl 9-hexadecenoate	130675	159784	539776	271185	325748	238840	170546	172808	179559	223201	561183	317301	244600	172343	207087
pos_1322	(4Z,7Z,10Z,13Z,16Z,19Z)-Docosahexaenoic acid	3079.6	2494.88	9798.83	8533.59	14737.9	10123.1	4603.26	9003.69	7152.34	6818.99	17292.6	11829.1	17415.8	6373.36	6184.9
pos_1332	PS(17:0/18:1(11Z))	72436.6	79287.6	218069	143209	207937	74666.9	63027.7	66578.7	61443.7	63619	156834	96751.7	87186	57005.5	60341.7
pos_1334	1-Stearoyl-rac-glycerol	58651.4	64894.1	231944	112245	174158	83065.3	50396.1	74280.9	81158.6	51444	150696	119303	98283.8	56502.5	68164.2
pos_1337	PE(16:1(9Z)/17:0)	1.01608e+06	1.08262e+06	2.2462e+06	1.80143e+06	2.35609e+06	793944	886997	1.00121e+06	948681	914639	2.65578e+06	1.59181e+06	1.42084e+06	962337	942377
pos_1340	4alpha-Methylzymosterol-4-carboxylate	321561	307897	1.3013e+06	773404	1.02444e+06	382560	456043	247035	412764	585946	667393	715076	698803	358124	291178
pos_1354	PI(10:0/16:1(9Z))	6424.22	4371.54	15130.9	7024.89	802.433	1586.14	717.962	35479.6	2409.58	13577.1	187382	52310.3	25463.3	37686.1	34547.9
pos_1361	1-Hydroxy-2-methyl-2-butenyl 4-diphosphate	184.14	894.382	2277.79	882.801	945.581	1273.44	847.254	1041.46	1606.4	2.41e-14	1876.45	1405.26	1114.13	883.427	1099.5
pos_1407	Docosanamide	21444.5	47414.5	103574	67159.4	72446.8	40306.1	17468.9	30210.1	34654.4	36845.4	71737.6	46614.1	40799.4	17090.8	25169.4
pos_1411	Furfuryl alcohol	52923.7	34166.4	89159.1	54447.5	26378	26385	49959.8	17039.8	47889.7	92003.4	243124	124035	83568.8	33367.7	16145.3
pos_1413	Sphingosine	100408	115591	267368	145842	244291	77318.7	63710.6	83490.8	148413	67940.5	136326	107706	97368.2	70002.5	77376.7
pos_1414	Ganoderic acid R	1.26644e+06	993271	2.6309e+06	1.98676e+06	1.37122e+06	964203	1.62802e+06	696901	1.53354e+06	2.22151e+06	7.12918e+06	3.66522e+06	2.5386e+06	1.17101e+06	576168
pos_142	2-Methyl-1-Pyrroline	1083	1015.81	773.038	1079.38	457.365	2670.95	1416.52	2644.21	2023.4	2238.78	732.926	1387.08	1014.4	2330.88	2095.77
pos_1424	3-Dimethylallyl-4-hydroxybenzaldehyde	48826	30305.1	138766	141285	203038	25289.1	48437.4	10817.9	29352.2	19407.3	27714.7	54943.1	62546.6	32922.2	20430.8
pos_1444	Palmitic amide	879695	1.10942e+06	5.50613e+06	2.98715e+06	4.00178e+06	1.62879e+06	1.44638e+06	1.34689e+06	931903	855440	1.92349e+06	1.91227e+06	2.2651e+06	948331	1.95554e+06
pos_145	4-Pyrimidine Methanamine (hydrochloride)	467.88	795.582	442.412	587.151	452.776	1222.66	462.489	1971.99	1095.79	1006.09	266.012	621.836	374.735	1303.82	1467.89
pos_1453	Sphinganine	7452.65	7854.41	16688.5	12013.3	17100.3	6639.44	5505.13	6672.14	7326.38	6307.41	14332.5	8874.56	8020.66	5043.05	5267.86
pos_1461	Lathosterol	182379	195412	763477	403758	525795	3.68885e+06	3.4581e+06	1.31351e+06	4.56643e+06	6.82282e+06	2.45279e+06	6.25334e+06	4.12687e+06	3.88422e+06	1.76787e+06
pos_1472	beta-vatirenene	12131.9	8035.15	31816.3	41371.1	62773	59161	65132	25176.1	76286.5	118254	46551.1	122548	77220.6	59155.8	31268.8
pos_1481	Tetracenomycin C	135486	144602	300861	243542	336996	116805	99752.7	136449	148876	106356	304511	183861	167727	103631	116671
pos_1487	3,5,7-Trimethyl-2E,4E,6E,8E-undecatetraene	4789.57	3045.76	18217.7	14802.9	20331	18789.7	21099.6	7463.7	19837.2	32981.6	18099.8	38737.1	27172.8	17700.4	11499.8
pos_1491	PS(18:1(11Z)/16:0)	178605	220145	843935	685670	991757	532525	377405	238904	413909	385658	873091	606918	601680	477398	275036
pos_1498	Tricycloekasantal	278.737	105.11	1242.2	1394.55	868.746	237.697	666.921	605.127	489.612	227.036	719.518	921.765	570.357	219.631	366.149
pos_15	thiabendazole	279.243	299.293	682.638	662.565	882.898	304.667	259.276	307.969	344.748	255.017	752.914	524.335	449.04	287.712	256.545
pos_150	2-Hydroxy-4-(2-oxo-1,3-dihydro-2H-inden-1-ylidene)but-2-enoic acid	90.977	226.109	45.2999	82.1094	25.7598	164.722	99.8286	56.0983	31.0769	149.113	90.457	62.9001	102.601	51.9299	29.2364
pos_1502	Geranylgeraniol	93943.8	100639	370692	250927	234613	296440	503089	187652	243720	383060	656372	622857	547653	304175	281236
pos_1504	Cycloeucalenone	443483	352390	1.4036e+06	1.10121e+06	1.96816e+06	461146	538114	286942	671716	1.03243e+06	642987	1.68878e+06	1.35169e+06	719429	427775
pos_1513	Tetracosanoic acid	25191.8	14670.9	52970.9	31016.4	80064.8	1972.27	13798.6	4854.97	2403.05	25881.2	21992.2	18896.1	13489.5	8952.74	3887.37
pos_1518	Longicamphenylone	151.696	370.874	959.533	1317.23	1089.49	456.024	1209.85	636.222	606.556	750.06	1828.55	1436.88	1490.78	939.531	878.035
pos_1529	(E,E)-4,8,12-Trimethyltrideca-1,3,7,11-tetraene	7688.73	8052.02	16840.2	13396.1	21390.8	16298.5	17520.6	14435.7	34310.2	38768	19143.3	27466.8	23368.4	18336.3	13929
pos_1542	2,5-Diamino-6-(5'-phosphoribosylamino)-4-pyrimidineone	485.462	213.085	5538.61	2144.19	2120.52	2220.97	1879.17	1574.25	1475.98	1043.11	6199.88	3099.04	1879.49	1497.78	894.689
pos_1549	1,2-Dimethyl-4-(6-methyl-4-heptenyl)-1,3-cyclohexadiene	877.333	1361.41	2202.29	1111.8	1981.72	7530.3	10429.4	3564.69	17533.8	44168.3	3003.47	28688.9	22694.9	19555.9	6362.42
pos_1550	Cholesterol	90907.8	74931.2	315378	210074	316063	1.23762e+06	1.50384e+06	836527	2.33343e+06	4.48129e+06	835937	3.42175e+06	2.78433e+06	1.70184e+06	1.07721e+06
pos_1575	3-O-alpha-Mycarosylerythronolide B	38923.9	52007.7	169170	141272	324939	106721	103143	93190.1	95413.7	154402	295747	250078	197815	113044	50032.2
pos_158	Carlactone	4524.4	3073.14	4874.93	2592.91	1980.32	328.689	279.999	379.161	341.566	402.475	412.502	1431.93	292.828	337.18	396.213
pos_1585	Stearic acid-propyl ester	12350	5067.91	31173.6	39207.2	81104.2	1907.07	3322.42	963.493	2063.8	8971.04	5776.05	6437.94	4814.9	3696.78	1523.06
pos_1596	7Z,11Z,13E-Hexadecatrienal	3606.51	4640.57	12800.6	21797.2	26928.7	1082.75	2024.37	903.318	1332.84	2008.61	3803.77	1785.81	2448.32	1485.61	1258.28
pos_1598	Sphingosine 1-phosphate	9094.06	13096.4	39323.8	14864.7	53353.5	13174.1	6807.86	10735.8	11634.7	7815.8	21323.1	21865.9	18655.7	6431.94	6386.77
pos_160	Lariciresinol	87.2855	195.831	212.755	387.871	160.966	475.645	473.816	282.075	316.984	502.024	167.396	172.382	247.012	464.643	420.869
pos_1609	Methylisoeugenol	145126	47881.5	523111	342351	595468	8282.32	13014.4	4396.98	25929.9	7452.42	859.16	54768.1	60614.2	25362	15802.8
pos_1613	beta-Thujaplicin	221547	104581	619792	363178	606654	62315.3	74359.8	51898.3	93418.4	73639.4	78244.1	397136	372539	164565	116085
pos_1615	2-Phenylethyl 3-methyl-2-butenoate	48186.5	25247.5	172720	81685.6	134987	15230.7	14435	9624.03	19534.3	15739.4	13955.8	84554.1	82688.2	36706.4	27408.8
pos_1619	Benzothiazole	119293	126961	273907	234758	340352	121736	103754	136011	147345	116232	348566	207316	175171	107146	115685
pos_1624	Cer 18:0;3/16:0;0	301588	309605	761843	63877.8	48763.7	42089.4	115681	68087.2	429808	73610.8	429018	34982.8	31216.9	50188.8	78852.6
pos_1636	PI(14:1(9Z)/0:0)	696212	1.22512e+06	2.76715e+06	1.25945e+06	1.77046e+06	1.43402e+06	676727	816791	716285	618699	806897	1.17073e+06	1.07512e+06	756427	892482
pos_1639	globomycin	46627.8	64238.8	173694	128695	206628	138171	107736	112450	107410	111662	195730	249151	238528	160626	195725
pos_1648	Arachidonic acid ethyl ester	240706	755349	78327.6	16245.3	18707.5	83824.2	148514	282549	576786	1.00093e+06	58132.1	21639.6	39158.8	682150	51817.3
pos_1649	11-Deoxycortisol	5592.86	7499.87	17142.7	12363.9	16062.4	6419.87	4534.66	8023.26	7049.97	2662.48	18297	9035.51	10784.6	6458.87	5099.32
pos_166	Leukotriene F4	28.0432	181.734	39.651	153.477	12.3288	273.457	274.192	643.162	318.207	316.295	87.2644	118.724	137.565	327.679	558.217
pos_1663	Piperonal	324.744	69.2688	1032.3	273.101	144.566	421.714	208.397	442.82	717.556	336.839	1252.41	612.323	629.398	378.908	422.418
pos_1665	Lotaustralin	452.454	593.185	1723.98	773.44	1049.67	461.179	294.45	508.6	581.413	429.986	1214.98	639.933	711.712	477.756	459.442
pos_1676	Norcraugsodine	2.41e-14	2.41e-14	2.41e-14	2.41e-14	2.41e-14	2.41e-14	2.41e-14	2.41e-14	10.5233	2.41e-14	57.3473	7.56058	180.847	745.504	61.5686
pos_1682	4-Hydroxy-L-threonine	636.272	621.687	1578.85	1268.97	1994.6	728.82	502.836	766.877	790.11	577.044	1892.09	1111.04	1090.52	705.953	624.586
pos_1684	Rhodopinal	1.03956e+06	732270	3.01348e+06	2.8558e+06	4.71481e+06	147215	101581	113392	111589	132377	285851	133967	88596.3	55931	77230.8
pos_1691	Hexahomomethionine	406.005	458.385	1115.92	847.507	1050.52	451.339	387.355	483.055	442.823	329.687	1078.05	653.123	529.779	367.801	421.965
pos_1696	Linoleate	59945.2	30983.4	85982.9	107293	180950	138329	229581	219683	147089	286824	546923	362505	365067	266149	182528
pos_170	6'''-Deamino-6'''-hydroxyneomycin C	12.0442	2.41e-14	5.3501	65.6313	2.41e-14	199.037	177.404	165.897	169.89	260.633	2.41e-14	47.4207	62.4343	236.316	212.337
pos_171	Urdamycin B	2.41e-14	2.41e-14	21.5789	132.335	2.41e-14	331.211	182.036	267.9	239.128	305.341	9.4952	37.7004	63.7035	226.351	312.882
pos_1723	trans,trans-Farnesol	27169.6	101250	81883.2	91853.3	117629	61543.2	24874.4	32646	126304	34292.6	57354.6	33772.9	19926.5	27266.4	45791.3
pos_1725	4E,6E,10Z-Hexadecatrien-1-ol	36718.5	148009	111570	97303.2	123265	68886	23583.3	34460.4	126043	38287.3	66267.1	38727.4	27976.2	37794.3	64766.6
pos_1726	8,11-Heptadecadienal	39500.4	150252	122339	136585	177765	90792.1	35069.6	46760.5	177972	46019.6	74751.3	46829.8	23774.9	32586.2	56014.7
pos_1727	1-Hexadecanol	54203.7	54078.4	280537	167882	283929	56414.5	50844	59673.7	49593.3	51331.4	107494	127519	89942.8	43711.3	66088.3
pos_174	Dihydrostreptomycin 6-phosphate	19.1672	52.6255	92.6871	108.873	28.3413	479.973	221.027	475.654	269.01	452.471	2.41e-14	63.5246	94.9788	315.762	255.488
pos_1743	9Z,11E-Tetradecadienal	27153.4	113630	80378	96543.5	121282	66302.3	25603.4	33017.3	137066	36789.1	60545.4	36574.7	20789	30539.5	47937.7
pos_1744	Ethyl menthane carboxamide	32747.8	121301	92641.7	107148	132307	69845.4	18877.9	25761.9	98112	27346.4	27309.6	16139.2	12163.1	16881	28712.3
pos_1750	PC(o-18:0/22:6(4Z,7Z,10Z,13Z,16Z,19Z))	7569.19	1975.94	81461.4	117001	184775	7228.78	7263.19	9412.46	7408.57	8360.83	17180.6	12504.3	9873.75	6412.68	5675.59
pos_1759	Glucosamine-1P	50222.8	60805.2	155092	120055	183313	66539.5	49737	70793	73197.9	46974.9	187331	98158.3	87171.5	63583.1	47800.5
pos_176	tunicamycin	92.4818	638.969	121.749	590.71	56.282	2173.77	1493.8	2190.44	1531.42	2452.73	63.3259	268.355	462.817	2037.09	1466.74
pos_1769	Mycolactone E	79737.3	104850	269678	213781	254672	107948	152002	155900	91795	139149	215022	216820	160421	106322	92465.8
pos_1798	PA(16:0/18:2(9Z,12Z))	51665.2	48762.7	127993	130873	184822	70783.2	144218	108647	84594.1	154769	134606	159249	107704	82047.7	49512
pos_1819	11,20-Dihydroxysugiol	2014.15	2617.51	5532.42	4167.91	5781.04	2237.62	1557.51	2107.46	2401.27	1371.81	5036.75	2709.67	2996.25	1813.88	1339.88
pos_1820	20-Hydroxyleukotriene E4	2498.92	4545.24	10042.7	5260.66	10767.2	4614.57	2757.54	3349.28	4914.84	3456.41	7710.26	5468.5	4567.5	3149.47	2854.81
pos_183	trans-Crocetin (beta-D-glucosyl) (beta-D-gentibiosyl) ester	30.2623	166.92	34.2457	70.9431	46.3304	453.872	218.043	487.398	311.955	425.334	2.41e-14	25.0898	19.3433	297.798	250.26
pos_186	4''-O-Carbamoyl ansamitocinoside P-3	40.7843	108.02	104.605	172.324	128.73	765.587	453.203	782.409	524.106	897.166	218.016	93.4196	111.351	865.26	488.852
pos_1864	PC(16:0/20:4(8Z,11Z,14Z,17Z))	60431.2	49683.4	55889.4	41823.7	47826.6	16584.2	30962.6	46859.1	44865.4	29461.3	196049	72013.7	41754.7	30440.2	45219.6
pos_1954	Magnesium protoporphyrin	495.247	1456.28	2945.14	17750.7	23482.1	5170.47	128.191	290.04	229.19	2770.39	7678.91	5843.35	6698.18	506.288	53.0521
pos_1980	Megalomicin C1	762.68	732.157	462.856	1531.2	925.873	569.192	2.41e-14	168.521	403.24	860.935	651.412	554.681	2.41e-14	284.117	91.5919
pos_201	3-[6-(Carboxymethylene)cyclohexa-2,4-dien-1-ylidene]-2-oxopropanate	6148.48	7825.53	1586.71	3426.12	252.734	26.5293	485.164	0.00394496	1449.74	2464.31	445.566	174.391	365.476	394.942	2.41e-14
pos_2013	Zeatin	2320.96	2370.81	4616.62	5603.43	5863.15	1715.76	2094.74	2506.8	2857.24	2281.28	6260.21	3916.32	2519.57	1811.92	2000.37
pos_207	Urate-3-ribonucleoside	639.217	722.785	1559.66	1245.57	2099.15	511.101	523.064	636.853	654.869	503.057	1681.53	1017.74	946.651	447.001	556.103
pos_2071	dehydro-D-arabinono-1,4-lactone	9565.23	11020.4	24956.5	18711.1	26627.6	8079.65	8187.25	9929.89	10151.9	7467.24	21685.4	13897.5	13714.2	7911.11	9427.89
pos_2073	4-Fluoromuconolactone	3098.31	3401.35	7675.98	6203.27	8684.99	2966.19	2664.76	3504.7	3568.97	2784.67	7836.23	4919.73	4349.51	2804.37	3032.68
pos_209	5-Thymidylic acid	7444.76	7951.48	2278.83	3770.9	1563.58	396.033	573.219	228.94	2056.04	2379.49	388.118	299.647	525.76	909.341	180.529
pos_2099	Gly Asp His Tyr	997.665	1245.97	2519.42	3990.91	6400.47	2296.96	1409.25	1241.12	1340.65	2088.23	6377.16	2899.93	2209.2	1078.71	1006.76
pos_210	Inosinic acid	24.4293	57.0946	49.3862	53.3011	2.41e-14	223.872	145.573	348.338	804.571	138.381	250.045	64.0913	147.296	278.463	306.088
pos_2109	5-Chloro-2-hydroxy-p-benzoquinone	37137.6	40265.7	85883	69332.6	94935.4	33644.6	32157.3	39590.5	40941	33218.7	88577.7	54888.2	51768.3	34317.1	35375
pos_211	9-[6(RS)-C-carboxamido-5,6,7-trideoxy-beta-D-ribo-octofuranosyl]-9H-purin-6-amine	30.861	364.259	118.165	357.629	77.4906	256.731	204.858	2.73505	113.501	383.703	431.494	74.0416	239.905	100.918	20.6691
pos_215	dIMP	20392.1	35230.9	1606.88	974.03	363.301	908.292	489.544	1.30159	328.872	165.346	1098.82	306.514	655.228	511.433	68.5384
pos_2199	Decenoylcarnitine	180.477	105.962	2508.41	1510.47	1738.95	1187.79	756.662	1166.4	1021.09	833.484	1964.58	1386.74	1393.41	769.805	1045.7
pos_2221	7,8-Dihydro-7,8-dihydroxykynurenate	1198.08	915.072	5089.6	4623.25	6500.08	815.562	500.197	148.125	431.98	172.582	2756.4	2449.2	2202.92	536.266	43.7678
pos_2231	3-alpha,12-alpha-dihydroxy-7-oxo-5-beta-cholanate	2.41e-14	3.02505	0.661571	1.77339	2.43764	2813.92	113.85	2.41e-14	87.4169	2.61327	0.668421	4.5638	1.75045	2.41e-14	46.7291
pos_2234	Alanyl-Isoleucine	2.41e-14	1.31739	34.1873	16.7874	55.8902	8.82208	430.383	4.59638	29.126	3809.85	45.8461	0.80438	23.6273	60.6004	0.399787
pos_224	Nocardicin C	438.222	732.896	108.335	184.885	2.41e-14	280.427	178.216	167.78	272.595	505.138	55.2782	75.7725	100.75	278.791	47.8972
pos_2243	6E,8E,14E-Hexadecatriene-10,12-diynoic acid	52875.4	94608.5	57093.3	101282	55868.2	107495	61443.9	69026.4	59643.6	61947.2	45442.7	41311.1	54971.3	79723.5	62401.9
pos_2245	Cytidine monophosphate	113.767	2.41e-14	756.436	3.02801	357.149	569.045	1087.15	1320.8	2803.72	2911.13	6977.94	6987.54	3032.71	1401.65	772.925
pos_2253	N-Nitrosopiperidine	140.988	264.597	80.8661	2.41e-14	2.41e-14	237.32	146.988	283.924	183.015	211.09	78.3104	229.312	102.157	274.311	963.807
pos_2258	Hydroxyproline	8044.78	12260.4	16742.8	21275.8	17058.8	10885.1	6762.2	7510.08	6546.14	8562.15	10708.1	6658.57	9036.92	7457.62	6520.87
pos_2267	Valyl-Isoleucine	9069.4	7515.5	6787.1	11546	6693.78	12033.1	5469.92	5460.96	4747.31	8001.01	5081.98	4495.52	6489.02	7701.06	6582.09
pos_2273	Citrulline	3109.67	2880.89	9095.71	11547.6	19764.4	2963.03	2094.06	1952.32	1785.12	3426.68	9820.07	4799.13	3619.38	1657.45	1178.24
pos_2275	Arginyl-Isoleucine	5701.98	7865.59	7229.68	10246.3	7066.6	34333	20045.7	5708.28	10034.2	27948.5	5722.28	5388.66	22331.2	9895.47	8327.03
pos_2283	Piperidine	4547.05	4705.79	1794.88	2438.62	1431.74	7789.47	4526.72	3931.92	4292.95	5250.45	2736.49	3630.43	4575.24	6194.17	5735.21
pos_2284	Pro Arg	42157.8	38447.8	28544.5	35662	19504.8	38974.4	39266.2	34899.8	38580.3	42430	14748.8	24273.5	20040.8	55601.9	54521.1
pos_231	Isonocardicin A	530.814	881.851	80.2277	134.168	2.41e-14	398.306	277.525	124.945	254.098	512.761	84.2016	82.5664	101.853	543.61	177.882
pos_2312	N5-methyl-L-glutamine	1661.2	1680.48	2392.45	1738.71	2945.98	2389.85	1534.88	1233.67	1745.11	1721.26	1334.68	1345.95	1659.94	1744.96	1573.11
pos_2314	Dexamethasone	87363.5	134608	83667.5	104889	70527.1	174088	127703	112144	126075	140130	77757.9	72636	92232.9	114126	105652
pos_2316	N-Acetyl-N6,O-didemethylpuromycin-5'-phosphate	356.719	1143.39	20928.1	17542.2	60973.9	1376.89	13400.3	10252.3	489.974	401.29	10166.2	1060.51	1912.42	1040.65	201.955
pos_2318	S-(2-aminoethyl)-L-cysteine	851.439	1103.24	1633.36	3309.37	3403.45	1517.74	1141.8	705.298	920.275	1609.16	3431.05	1309.36	2130.75	1586.44	533.985
pos_2328	Pheneturide	9771.28	10127.3	10434.8	10509.2	11343.6	14910	6987.95	7156.39	5851.65	8558.63	6810.89	8669.03	7380.13	9007.46	9948.39
pos_2329	(1Z,4Z)-1,5-bis(4-hydroxyphenyl)-1,4-pentadiene	29798.4	29829.4	38213.8	47965.3	45826.5	41201.8	23190.4	20257.6	25459.1	29274.1	28940.3	26344.6	31755.8	28057.8	22239.9
pos_2332	Glycylproline	23535.7	45685.4	36259.3	57210.9	39502	36404.2	30094	24130.6	27845.4	37590.2	31069	23711.3	29838.8	31107.4	21848.3
pos_2333	N-Acetylornithine	4141.71	5694.87	3620.29	6630.27	4554.04	7473.24	4569.48	6525.04	5140.95	5926.15	2513.24	4325.39	4076.55	5597.67	4176.19
pos_2335	5'-O-methylthymidine	3498.24	4467.03	6369.7	7979.04	7338.57	4085.9	2568.49	2871.48	2709.38	3736.28	3525.24	3354.19	3622.75	3304.61	2001.86
pos_234	N6-(1,2-Dicarboxyethyl)-AMP	149.088	428.126	160.688	509.436	77.2549	403.815	299.466	328.368	274.949	470.333	234.111	208.461	256.409	216.166	154.511
pos_2349	N-[(2S)-2-Amino-2-carboxyethyl]-L-glutamate	11469.3	16162.5	9748.02	12672.6	10965.2	29111.9	18207.5	19876	23267.1	22125.2	11499.4	14880.4	16117.5	18879.7	19217.7
pos_2351	Ser Glu Leu	32763.7	38091.2	28046.1	33528.9	24875.9	53852.4	38828.7	34774	43079.6	41765.7	21554.1	28182.7	30892.6	35308.3	38327.2
pos_2359	Tetrahydrodipicolinate	1761.79	2.41e-14	243.757	1019.88	202.066	8022.66	2.80104	2.41e-14	3379.28	1803.21	306.141	833.233	36.4708	4136.07	2646.79
pos_2365	Deacetylcephalosporin C	721.285	477.94	35499.1	28960.5	83120.4	817.129	668.29	559.434	832.176	2983.88	167417	25537.9	26137.7	719.248	197.352
pos_2367	O-Methylandrocymbine	56280.7	73179.4	47393.5	61238.3	39618.7	94942.2	77039.8	64501.6	60773.5	79744.3	35152.7	40953	49113.1	72487	68892.7
pos_237	beta-Rhodomycin	1303.62	1343.04	751.649	1615.91	3638.45	1846.02	1146.36	1795.14	943.496	1943.98	705.259	588.52	654.394	1261.53	975.68
pos_2382	Serotonin	3831.15	3451.36	3475.09	4718.19	3469.98	5218.03	2844.34	3442.19	4702.11	3998.79	2189.13	3051.87	3229.96	4391.97	2965.12
pos_2384	Val Ile	16734.2	23407.7	16304.6	16029	11323.7	28128.2	15096.8	11980.1	10044.2	11519.3	9103.28	5739.15	13701	14879.9	17013.5
pos_2394	Glutathionylspermidine	9900.88	9817.97	3149.29	5370.78	2105.78	33782.9	15573.6	22935.9	28113.7	25387.3	4311.19	13471.2	7693.98	36258.9	20164.1
pos_2400	Isoquinoline N-oxide	81799.7	85132.2	68348.4	108827	61898.2	111697	54915.6	170524	150515	107132	47102.9	64896.3	53918.9	121886	34646.3
pos_2402	Indoleacetaldehyde	6093.09	6902.98	4828.41	6630.82	5504.03	13336.3	8650.47	9402.1	10888.5	10909.4	3460.82	4931.78	4659.33	9330.18	8024.96
pos_2404	3-amino-2-naphthoic acid	199025	206953	199586	284316	170772	249735	131915	410556	366791	235885	114236	162045	131779	270155	93931.5
pos_2415	Cetoniacytone A	1620.36	3943.79	3887.56	3223.1	4615.55	149.741	597.571	412.95	1272.63	698.343	3248.47	1764.13	1515.14	757.326	462.812
pos_2418	AminoDHQ	1.33615e+06	1.35097e+06	2.7895e+06	2.27364e+06	3.10479e+06	1.22599e+06	1.1009e+06	1.5157e+06	1.6018e+06	1.17391e+06	2.76813e+06	1.8356e+06	1.69141e+06	1.18266e+06	1.26271e+06
pos_2419	N-Alpha-acetyllysine	7591.51	10336.1	5170.42	7272.93	3643.99	21021.3	10559.2	11449.4	11865.4	15723	3066.1	4997.68	7778.31	9373.85	8888.94
pos_2420	Coniferyl alcohol	1922.59	1938.63	4036.18	4746.76	5766.86	2968.77	1612.99	3712.78	1636.76	3049.44	3058.78	2892.57	1861.18	1675.21	1060.34
pos_2422	4-Hydroxylamino-2,6-dinitrotoluene	178.385	1577.89	2483.64	3367.38	4304.14	465.446	675.989	2.41e-14	56.8472	865.858	6903.37	742.245	1681.88	62.0307	26.1552
pos_2423	Porphobilinogen	12669.9	15462.9	11344.5	16561.9	12634.6	22222.6	13681.7	19490	15688	18826.9	10097.6	13714.2	13118.7	16350.9	14095.8
pos_2426	1,6-anhMurNAc	17036.8	73792.8	123321	183274	201008	46701.1	53078.8	21970.4	24463	61451.1	272704	87889	98325.7	42551.2	14401.1
pos_2427	C20915	59099.3	202908	132431	256595	152728	129100	103028	51714.2	59832.2	180495	122693	60527.2	113688	74884.1	39407.7
pos_2428	Prunasin	16.3079	3009.8	5408.19	8677.46	10313.7	449.449	1612.29	2.41e-14	55.9217	1396.45	17459.3	1831.5	3823.78	109.802	2.41e-14
pos_243	Landomycin D	2.06178	41.5521	178.109	367.485	97.5073	713.6	475.933	648.577	385.788	724.272	72.1127	182.231	208.347	620.854	613.941
pos_2436	Asp Asp Asp	68777.9	455215	589035	963055	953056	174128	240328	55090.5	97417.2	262031	1.51277e+06	216475	467825	104902	61403.9
pos_2451	trans-4-hydroxy-L-proline	4871.88	5570.95	3454.69	4102.05	4582.09	13174.6	9361.92	5993.48	9440.01	9384.88	5180.99	5764.46	8144.72	8546.62	8097.53
pos_2452	tryptophanhydroxamate	986.316	1266.6	795.284	1139.16	1583.95	3721.4	2206.74	1601.11	1951.77	2510.5	1244.26	1582.47	2555.44	2245.26	2104.71
pos_2461	Leukotriene D4	24642.7	24416.4	163.976	2137.15	238.133	6160.97	9222.02	10956.3	2814.95	12676.5	423.081	415.382	534.326	8528.74	6782.59
pos_248	Acarbose 7IV-phosphate	142.487	277.014	83.1338	299.64	40.724	830.202	480.459	619.994	554.077	1096.09	11.8439	110.784	192.745	688.481	404.416
pos_249	NADP	416.671	126.191	193.896	161.052	28.1549	825.609	387.887	2030.28	823.228	298.782	48.0292	267.983	163.104	362.089	559.333
pos_2494	8-Methylthiooctanaldoxime	8595.5	2552.71	36304.8	17078.8	45055.3	2195.42	1291.18	11281.6	14431.9	1560.08	53060.8	33488.9	21378.3	3879.99	10991.7
pos_2501	2-Succinyl-5-enolpyruvyl-6-hydroxy-3-cyclohexene-1-carboxylate	16441.1	27138.5	13230.4	27138.8	27150.7	615.439	0.0246201	56.1154	441.626	518.667	3303.48	1054.73	215.556	76.5895	0.325311
pos_2518	FAD	398.997	2.41e-14	2270.28	10309.5	15546	1826.11	2236.35	200.939	267.533	2012.89	22966.2	4883	11719	3841.49	931.948
pos_2520	4a-Hydroxytetrahydrobiopterin	23197.8	26886.1	45938.2	48349.8	53173.5	31989.9	20045.4	17398.3	20114.1	23849.7	27834.4	22135	24912	22885.7	19029.2
pos_2523	(R)-5-Phosphomevalonate	2856.48	4408.06	23894.4	22801.1	30102.7	762.952	1129.4	865.811	318.172	415.529	23332.7	7278.27	5032.41	45.5709	313.602
pos_2527	2,5-Diamino-6-(5-phosphono)ribitylamino-4(3H)-pyrimidinone	2.41e-14	569.557	1680.89	2373.7	3822.15	763.883	298.362	1174.03	2.41e-14	875.824	1361.16	1165.51	171.999	369.169	2.41e-14
pos_2533	hydroxyl diethyl succinate	769.915	868.8	1358.6	901.29	1127.77	934.16	417.851	617.738	748.252	372.019	329.37	280.597	325.033	515.675	470.517
pos_2534	Glucocochlearin	268.684	4620.19	17682.4	29958.9	54055.5	6821.13	2631.03	9955.73	4638.68	7920.96	31111	8879.63	4933.33	4526.78	330.236
pos_2537	4-Allyl-2,6-dimethyoxphenol	10084.3	8181.54	8642.12	10170.9	7412.03	13201.6	10071.6	8951.28	10664.9	11923.2	11104.5	9410.21	9673.51	11356.4	11186.8
pos_2538	Methyldopa	5057.82	5297.01	17113.1	10176.7	22155.5	3431.21	7295.49	2986.75	2618.73	7440.96	22192.7	8791.3	12572.6	6929.84	1558.08
pos_2539	Valyl-Proline	15155.7	22484.7	11043.3	15523.1	12256.4	38051.8	17593.7	20794.9	15123.2	24001.3	27946	14853.8	16159.5	21533.9	25916.9
pos_2553	Thr Pro	5058.44	7477.39	3544.72	5313.62	4938.66	9614.68	6367.24	4968.04	3914.57	5809.7	3494.3	2180.72	3081.31	6084.89	4322.55
pos_2559	1,3,5(10)-Estratrien-3,17.beta.-diol 17-glucosiduronate	20632.8	49621.4	2156.1	5798.7	1649.19	18537.7	17113.8	16221.4	6747.38	32028.2	2623.3	2814.52	4503.53	11106.8	9831.08
pos_2562	N-Heptanoylhomoserine lactone	10177.5	13417.7	15837.3	23721.6	26222.8	24570.7	19365.7	9139.41	12171.6	25550.8	60052.9	14319.1	28165.9	19988.8	14005.3
pos_2565	Tryprostatin B	49817.3	73848.4	52609.4	74309.9	51382.6	92348.5	80662.6	56143.5	80502.9	94406.9	90731.4	48923.2	81428.1	72009.7	55730.7
pos_2580	4-amino-4-deoxychorismic acid	73764.1	56794.9	192491	205579	423330	60.9651	185.697	803.733	434.641	113.783	3967.47	5098.87	2581.01	87.6997	580.045
pos_2582	O-Desmethylnaproxen	3830.14	3561.17	2549.47	3763.05	3630.67	8651.28	5499.06	6239.13	9485.13	8522.82	2578.09	5116.05	5348.07	5241.34	5646.69
pos_2583	Furanodiene	3059.28	6112.23	2113.7	2118.78	783.443	10038	8104.81	1772.87	2315.76	7655.89	992.124	383.918	1537.84	2411.96	2598.29
pos_2586	5-methylaminomethyl-2-thiouridine	2913.64	8818.04	30838.5	30386.2	41515.2	452.445	841.641	2.6469	136.033	426.753	27555.8	6649.17	4702.52	59.7409	181.342
pos_2605	(4-hydroxyphenyl)pyruvic acid	2.41e-14	57.9762	0.689013	47.4489	60.129	585.725	2.41e-14	1337.18	2.41e-14	2.41e-14	0.838484	0.363994	2.41e-14	815.542	2.41e-14
pos_2606	4-PIOL	960.389	1590	1133.41	1142.53	1405.31	2571.65	2212.79	2168.5	2401.24	2980.78	1794.86	1593.46	1952.7	2490.5	1791.1
pos_2607	L-Methionine	12681.2	10755.2	26962.6	19887.1	49858.7	12.0674	2.41e-14	15.6275	198.214	35.1244	2.41e-14	2658.36	2.41e-14	32.0771	2.41e-14
pos_261	6-Methylthiopurine 5'-monophosphate ribonucleotide	3427.63	2876.03	3586.65	5667.07	2263.82	8477.92	5463.6	8946.35	7671.29	7467.29	3487.38	4881.01	3953.58	5664.81	4184.41
pos_2621	4-methylumbelliferone	405.982	2471.15	1571.97	2187.96	6126.49	1480.41	287.848	3495.26	78.3061	2.41e-14	4710.66	1807.72	330.751	3149.14	38.582
pos_2623	Pro Ala Val	17260.7	18654.9	20887.1	22735.9	17042.2	30081.7	20752.4	35341.8	26864.8	28347	15174.9	16677.9	18137.1	23867	16560.5
pos_2644	6,8a-Seco-6,8a-deoxy-5-oxoavermectin ''2b'' aglycone	9218.21	11480.2	8086.58	10242.2	6858.04	24972	15397.7	28898	13776.8	15774.1	7486.6	7701.63	9285.98	17959.9	20124.4
pos_2649	Betaine aldehyde	25078.1	19670.2	13566.8	25185	13883	22164.7	14455	11252.4	12523.1	13598.5	7254.34	7595	13998.4	22787.8	15432.9
pos_265	5-Amino-6-(5'-phospho-D-ribitylamino)uracil	484.791	600.79	628.783	746.123	450.045	723.882	484.186	1691.72	702.945	381.104	468.117	607.148	416.191	477.138	628.492
pos_2653	Thr Pro Ile	80621.5	102208	112768	122484	112943	114517	97261.2	92988.8	95775	113753	94619.5	82490.6	92561.1	98110.6	80305.8
pos_267	thiamine thiothiazolone pyrophosphate	1261	1086.36	1479.65	2189.75	922.077	3031.99	1974.02	3355.04	2919.09	2340.66	1393.71	2098.69	1669.3	1866.08	1828.19
pos_2680	2-ethylfuran	4.8337	6.87011	55.8013	1.37401	115.387	75.6465	16.8551	39.7179	75.9572	35.5083	102.239	10.6954	2.41e-14	18.2309	14.8002
pos_2689	D-Leucic acid	117.068	167.267	623.191	753.543	1003.41	116.97	0.79604	45.2626	114.441	10.4782	212.553	128.251	149.902	34.2048	9.76566
pos_2693	Thymidine	7434.15	4022.33	37158.6	26219	45618.7	2159.22	2974.52	1823.14	2513.64	1295.39	23107.9	15407.6	13173.5	2337.23	18.1438
pos_2694	4'-Oxolividamine	39221.7	42480	61712.3	61756.9	78795.3	47380	47507.2	34149.4	32547.8	57484.7	67415.3	48274.2	46770.4	45238.4	29824.4
pos_2718	L-Phenylalanine	32318.1	30405.6	29388.6	46482.2	26958.2	78084.7	38878.3	63081.2	56351	67615.7	38271.3	54406.5	46342	43529.4	36957.2
pos_2720	2,3-Dihydrothienamycin	35310.3	39837.4	69661.4	66355.2	77129.4	35454.9	27970.2	25647.9	27104.3	34706.4	43599.9	28532.8	30236	31584.7	19342.6
pos_2731	Alanylclavam	759.913	562.894	1010.85	302.284	2540.27	6560.46	3815.25	1712.95	6985.22	6318.56	2150.89	2123.75	3672.98	2679.7	2970.85
pos_2733	Val Phe	26896.8	32303	32176.8	34500.7	31985.9	31520.3	20043	28098.2	15309.8	14655.6	26656	15622.1	22551.7	29342.3	22400.8
pos_2735	Glu Phe	41576.6	52071.2	57409.6	87299.5	43255.8	88667.5	42158.8	113439	49513.4	80006.2	36735.9	70977.7	44140.5	48675.8	29734.6
pos_2759	Pseudopelletierine	226.26	210.407	55.4024	2.41e-14	2.41e-14	532.995	125.546	486.895	2.41e-14	3223.77	89.9401	2021.93	2.41e-14	43.0814	182.727
pos_2784	N-Acetyl-D-leucine	1087.23	247.86	5231.11	3264.22	3391.15	616.541	1044.84	2.41e-14	1151.14	4389.08	10077.9	3614.51	2316.8	834.962	158.719
pos_2794	Glutathione	86.0219	4193.11	54763.2	63817.8	98070.7	1493.67	1002	4133.7	1000.92	175.764	40375.9	24764.4	8033.67	1.20087	982.125
pos_2814	6'''-Deamino-6'''-oxoneomycin C	18182	24244.9	18956.8	24996	16971.1	31064.5	21444.1	42753.1	17172.4	27050.7	18750.6	16068	19985.9	26170	16403.2
pos_2815	Avermectin B2b monosaccharide	25067.9	30323.4	9652.02	13257.9	7314.26	23840.4	21517.1	13467.9	12745.3	28473.4	9537.88	12193.4	11978.7	24519.5	23350.8
pos_2817	Benzaldehyde-cyanohydrin	5881.22	4035.38	13513.1	18458.1	34078.6	362.24	379.607	184.041	392.952	63.6933	6667.37	3696.84	2241.73	258.822	0.0614585
pos_2819	2-Formaminobenzoylacetate	32489.9	26604.5	129337	165254	189540	1679.95	2857.62	2305.19	2349.37	1656.52	25859.6	14890.8	10010.3	2159.53	1042.36
pos_2823	Prodigiosin	21570.9	27280.5	22179.6	24052.7	20724.6	25059.4	19756.1	18632.8	18975	23009.2	12644.2	13577.3	14710.3	18793.6	15889.6
pos_2825	5,10-Methylene-THF	287.998	366.37	2777.35	2273.89	4440.29	2536.53	2871.9	2776.38	7930.68	1834.97	12332.6	6966.69	6696.35	4846.41	1589.42
pos_2827	4-Hydroxy-2-quinolone	130895	94423.9	230459	318730	580399	18387.3	21390.9	15537.7	14142.4	14896.7	101086	69600.5	51737.3	14451.3	7853.82
pos_2830	4-Amino-4-deoxychorismate	20177.5	14330.3	47836.7	55421	117516	2844.31	1396.39	6700.26	1803.4	3276.46	17758.5	14618.8	7778.74	4984.11	618.545
pos_2851	Avermitilol	18712.5	27598.1	20383.1	21472.3	17942.1	33615.2	21849.9	13867.9	24855.1	19982.6	22965.5	9918.17	17443.9	21161.3	19147.1
pos_2854	.alpha.-Estradiol	45606	55211	70536.6	88791.4	67768.7	81278	50588.1	61402.7	48793.3	65566.3	51007.2	52408.2	59304.5	56687.3	51695.9
pos_2858	4-Dimethylallyl-L-abrine	25602.3	34218	73831.9	80533.9	75402.3	23400.2	20332.8	14075.2	17849.8	21134.5	27798.1	21009.8	21960.7	21754.1	20019.5
pos_2862	Validoxylamine A 7'-phosphate	0.0571161	5.88321	435.946	306.71	538.246	1615.92	2.41e-14	1563.9	1.45358	2286.75	227.595	1404.69	0.0380611	3161.71	2.41e-14
pos_2864	5'-Deoxy-5-fluorocytidine	2002.99	18701.3	56837.3	69055.8	55546	7135.23	5675.72	8659.06	6492.92	5735.24	53901.9	36132.9	13234.8	4842.52	3987.24
pos_2865	Nicorandil	575.458	7269.88	24506.9	28832.8	26997.2	2626.44	1887.59	2992.93	2456.71	1941.04	23891.6	14732.9	5086.11	1321.99	1615.39
pos_2886	cephalexin	2921.16	10293.1	57117.2	58992.3	88491.8	5342.43	4879.45	518.296	9557.63	11978	156481	24054.6	34289.7	5964.4	2078.63
pos_2887	4-Imidazolone-5-propanoate	2.41e-14	2.41e-14	30.898	83.8869	233.675	79.8422	3842.94	706.584	2.41e-14	6476.05	7213.69	3204.04	3111.72	139.487	2.41e-14
pos_2904	Stevioside	12319.9	29264.9	16691.9	12014.4	6196.08	79021.7	11384.7	15288.9	9419.17	16026.9	9872.18	13005.2	8755.38	13894.6	17396
pos_2905	2,2-Bis(4-hydroxyphenyl)-propanoic acid	226.036	374.175	3731.82	4785.26	5853.16	18.1024	550.854	330.601	448.256	11.4132	2640.69	1764.98	1293.86	421.671	414.188
pos_2908	Isradipine Metabolite (3,5-Pyridinedicarboxylic acid, 4-(2,1,3-benzoxadiazol-4-yl)-2,6-dimethyl-, mo	4977.45	21834.8	94438.6	95232.1	140968	15742.9	16204.5	3703.29	23390.3	35626.7	299846	43867.2	67839.8	17053.2	7360.63
pos_2922	S-Adenosylmethionine	579.662	1606.36	6997.55	6934.87	13058.5	4761.48	7153.48	4571.93	11246.4	4103.78	34243.5	15907	15284.7	7933.29	3366.45
pos_2927	Lupinate	13716.6	16384.1	13982.1	16598.7	10839.7	28680.6	17841.9	21862.6	12071.6	20787.6	11531.7	20076.2	13225.2	15607.3	30184.6
pos_2961	Uridine	11088.9	4445.33	97697.7	56170	127346	4508.66	4423.01	11366.6	5131.2	3672.03	66229.8	46413.7	16066	994.3	3461.08
pos_2964	Met Leu	116754	107325	134623	156883	128548	88582.1	65865.1	102327	73484.9	99753.5	88139.7	77977.5	74335	91977.6	61068.7
pos_2970	17-Methylmorphinan	1066.56	945.496	9.29118	47.294	2.41e-14	5635.52	0.00374384	1531.69	7056.12	1227.2	585.768	646.975	1762.86	2654.31	1095.61
pos_2990	L-Homocystine	505.349	1710	17211	16559.7	28399.2	2096.36	7184.38	278.283	1050.55	2000.14	79462.6	11207.6	19840.5	3451.02	519.957
pos_2996	Neomycin B	28621.3	34867.2	24314	32461.3	21869.7	37615.4	38493.6	28634.6	25134.9	39456.5	22552.7	20543.2	26778.3	28814.5	24143.1
pos_3002	N-Acetyl-D-valine	52860.6	60515	26596.4	40562.5	18550	104878	67274.6	64094.8	68594.4	70656.5	33370.6	50020.2	56471.8	74592.7	82700.3
pos_3038	S-Sulfanylglutathione	2.41e-14	2.41e-14	31821.4	144189	626069	2.41e-14	2.41e-14	2.41e-14	2.41e-14	2.41e-14	3509.64	2.41e-14	2.41e-14	2.41e-14	2.41e-14
pos_3065	(3xi,6xi)-Cyclo(alanylvalyl)	16607.3	18426	9750.67	14155.5	7432.08	31256	26564.4	21328.5	36067	28382.5	14892.5	18313.5	26082.8	29612.6	27596.9
pos_3092	(2R)-2-Hydroxy-2-methylbutanenitrile	130.788	240.548	2.41e-14	2.41e-14	11.7151	789.502	336.873	236.738	631.537	868.097	50.9048	260.483	134.919	483.013	512.699
pos_3093	N-Acetyl-L-glutamate 5-semialdehyde	12319.5	17231.9	32497.1	27435.6	40910.3	26416.9	24234.5	23040.8	33862.3	26939.5	53907.4	43407.5	33350.2	24836.4	24410.2
pos_3094	5-(3'-Carboxy-3'-oxopropyl)-4,6-dihydroxypicolinate	22977.7	17473	101509	43758.9	91283.2	11603.7	25573.6	23676.7	51504.7	47803.7	124617	152936	82995.6	43340.3	24767.7
pos_3095	Ala Pro Phe	18364.2	19767	21016.6	26658.2	19700.6	47338.1	35202	44945.1	48100.6	59780.7	19550	29851.1	27984.5	47894.6	36641.1
pos_3115	Thr Pro Phe	22432.6	27321.1	27903.9	30280.4	25579	31405.2	28815.6	25124	34408.3	40056.6	20277.9	22348.2	26369.9	24844.9	20687
pos_3152	Portulacaxanthin II	295.626	434.796	65741.8	57959.5	1.68694e+06	1128.43	19.0583	160.721	2.41e-14	18484.6	113242	74797.9	1846.8	34.7147	0.0125681
pos_3163	Succinyllipoic acid	247.071	31265.3	78372	38366.4	118237	3858.29	934.785	1252.37	1601.6	230.811	32408.3	17195.5	6885.87	1740.82	379.184
pos_3174	ethylglyoxalbis(guanylhydrazone)	157.193	256.769	2.41e-14	2.41e-14	2.41e-14	592.291	308.244	360.765	548.807	662.44	2.41e-14	2.41e-14	4.08454	56.4359	228.03
pos_3175	Isoleucyl-Proline	3917.29	6209.55	6830.77	6671.97	10478.8	6296.16	4513.33	5092.73	5409.49	7863.75	10395	5061.76	5474.82	4954.14	3352.46
pos_3177	Ile Pro Val	90870.4	161261	63390.2	77619.4	46740.2	160713	149378	148266	163557	193376	229339	93484.8	112097	155377	111223
pos_3189	L-gamma-Glutamyl-L-alanine	15068.3	3197.78	115880	56223.9	130045	1566.08	717.37	8304.23	1981.12	1.79859	24866.8	24075.9	6629.22	370.388	1636.6
pos_3190	d-biotin d-sulfoxide	143.329	271.487	3174.32	2624.23	4038.33	0.0243575	0.528628	102.052	33.4119	0.15455	1925.03	2755.64	35.5451	383.359	12.8076
pos_3206	L-Dihydroanticapsin	6814.86	8462.21	15322.1	17379.5	45298.7	10012.1	6265.38	6256.49	4679.88	6430.55	7549.7	6783.54	6253.6	7445.94	8176.13
pos_3214	Isoleucyl-Lysine	118.512	5.71906	2.41e-14	2.41e-14	2.41e-14	6297.49	122.183	252.867	2846.2	48.0809	3696.18	1473.45	4005.29	750.51	1485.07
pos_3238	Solanine	15885.9	12690.5	6612.76	11584	4660.12	21459.8	15702	35926.3	9847.34	20456.1	7394.91	9626.76	9298.85	65027.3	10215.3
pos_3245	1-deoxyxylonojirimycin	3974.55	5502.44	13379.9	15672.7	20526.7	4516.93	6208.15	1168.35	4890.05	10108	20394.8	11362.7	13890.4	3652.83	826.672
pos_3246	E-64	63013.2	79833.8	129627	116087	152864	80220.9	73596	48525.5	56914.2	79230.9	79068.1	60111.2	81327.6	67570.9	52599.5
pos_3268	Isoleucyl-Leucine	7028.29	7385.55	2680.45	4456.47	1982.6	8352.36	5721.21	6354.32	6586.11	7662.62	1958.75	4679.29	4803.14	11254	7295.24
pos_3289	D,L-alpha-methylphosphinothricin	410.586	9142.47	4516.98	6210.84	20779.5	2.41e-14	2.41e-14	8762.18	2.41e-14	2.41e-14	26182.9	5526.1	2.41e-14	8318.33	2.41e-14
pos_3322	L-Leucyl-L- Alanine	6916.39	6072.78	3810.65	6421.26	4845.12	9864.84	7616.31	6229.75	5597.78	7735.11	3216.61	4849.12	4944.03	6499.91	6692.73
pos_3324	4'-Oxonebramine	25485.1	22467.3	49623.9	62525.7	111887	16069.6	9865.85	13399.2	14587.5	14828.6	31348.6	25663.1	28397.8	17366.7	9636.97
pos_3343	Rifamycin W	304271	345092	240261	319504	187841	445538	393810	311342	315153	442938	244759	246415	307978	337938	298545
pos_3386	1-Nitro-7-glutathionyl-8-hydroxy-7,8-dihydronaphthalene	13.0134	35.3912	1503.96	733.137	6863.45	89.4102	5.9156	20555.9	0.677038	17.8003	1786.21	126.239	69.1563	102830	53.956
pos_3396	2'-Deoxyinosine	6.07073	27.0825	498.327	386.557	3433.15	0.0342131	2.41e-14	3841.67	14.746	4.65015	782.605	227.272	68.395	21999.1	2.41e-14
pos_3401	CDP	2.41e-14	2.41e-14	2.41e-14	2.41e-14	2.41e-14	2.41e-14	2.41e-14	4371.82	1030.18	2.41e-14	2.41e-14	12.7174	2.41e-14	15540.4	130.014
pos_3411	2-Indolecarboxylic acid	29119.3	18276.2	85380.3	188179	216849	7318.16	7487.52	2955.6	7395.45	7357.99	11022.1	6889.1	5261.66	7583.48	4341.24
pos_3413	5,6-Dihydroxy-3-methyl-2-oxo-1,2-dihydroquinoline	15005.6	17432	131180	166365	164958	720.896	375.928	72.6427	1446.17	821.681	18987	4162.04	3387.45	147.372	282.167
pos_3416	5-Fluorodeoxyuridine	2.41e-14	135.738	2.41e-14	2.41e-14	3469.07	110.4	173.525	235.951	258.07	2.41e-14	1365.49	1218.45	2.41e-14	8282.99	636.531
pos_3419	(1S,2R)-1-C-(indol-3-yl)glycerol 3-phosphate	1925.37	1434.69	8820.65	6656.34	16066.2	4953.85	3710.54	6238.53	7068.65	2771.63	37978.9	43123.3	9425.23	6007.07	2974.89
pos_3425	S-adenosyl-L-(2 hydroxyl-4-methylthio)butyrate	28.7286	1.65551	2692.44	1438.88	7447.04	36.4273	49.4462	7652.11	32.0721	34.1752	6059.01	3609.65	1181.41	44556.9	15.6491
pos_3483	17a-Ethynylestradiol	17147.1	15170.8	21644.8	23785.8	18037.1	31340.6	12681.7	10664	19015.4	18254.9	8800.2	11000.2	21837.7	18744.9	14047.8
pos_3510	2'-N-Acetylparomamine	318218	364377	251520	330760	213663	419918	388444	266629	258594	425110	272893	258165	305027	310971	288996
pos_352	3-beta-D-Galactosyl-sn-glycerol	7735.33	8166.2	2790.64	4284.71	2591.15	6850.33	4446.54	15480.2	7053.21	4901.68	654.064	3111.94	1108.71	4528.23	6587.35
pos_3561	4-Ethyl-2-methyl-5-propyloxazole	67.3151	2.41e-14	6.09825	1.37365	611.668	315.787	100.629	161.528	167.259	4288.23	396.36	3830.5	65.2	2.41e-14	322.763
pos_3571	L-Tryptophan	5668.54	4340.82	4692.85	5358.41	5648.42	8888.98	3248.85	4159.2	8445.95	8242.08	3939.24	4960.01	4455.99	5559.86	2672.18
pos_3582	cellobiose-6-phosphate	2.41e-14	191.727	25764.8	20216.3	74058.8	199.079	2.41e-14	38547.2	1014.75	2.41e-14	164274	78202	7792.01	2.02158e+06	2.41e-14
pos_3595	d-Dethiobiotin	87565.2	110077	60554.2	79645.3	72897.8	154126	98612	90159.7	92093.9	114251	47112.7	52548.8	73355.1	105664	95562
pos_3607	1-Ethyl-1H-pyrrole-2-carboxaldehyde	1650.05	503.715	6169.54	3267.24	6773.05	632.57	2715.88	1069.98	3606.58	7090.29	23750.4	10368.1	7554.16	1482.31	549.168
pos_3609	3-Hydroxy-7,8-dihydro-beta-ionol	23082.2	7690.74	66202.5	50439.1	120586	2.41e-14	2.41e-14	2.41e-14	2.41e-14	6.18755	233.863	247.318	2.41e-14	199.201	199.237
pos_3611	Diethyl decanedioate	23993.1	13660.5	113291	94807.9	203233	256.643	42.3418	116.171	369.498	387.687	1201.86	476.875	160.989	72.9019	35.5659
pos_3615	Salicin 6-phosphate	545.137	142.252	5162.77	4114.86	11240.5	2428	10123.8	3312.7	13929.1	5769.41	10446	5202.03	1633.32	11.0863	582.351
pos_3633	gamma-L-Glutamyl-butirosin B	67252.9	161595	37884.1	62614.7	31804.4	61137.9	62678.9	44610.2	45875	69377.6	39041.7	39385.7	50739.8	49585.1	45818.6
pos_3643	Simvastatin	54879.4	63081.6	53720.9	62232.1	51604.6	55079	52153.7	57357.1	54300.6	56821.9	35516.1	42447	39129.1	67529.2	54073.5
pos_3663	2-Ethyltoluene	36061.9	2212.22	273453	78485.3	147201	1466.04	39.4313	1475.29	871.246	2.41e-14	145.929	2.41e-14	1757.96	1969.74	1766.04
pos_3665	PPA	23283.2	13226	120288	68973.8	115664	2.41e-14	2.41e-14	2.41e-14	2.41e-14	2.41e-14	266.478	749.198	127.478	2.41e-14	2.41e-14
pos_3666	4-deoxypyridoxine	7920	8472.02	5905.79	7166.36	3996.91	13881.9	9557.15	13020.7	17538.6	10855.4	5373.94	10101.5	8190.91	14922.9	15219.8
pos_3668	3,4-Dihydroxy-3,4-dihydro-9-fluorenone	0.662074	1701.58	877.097	3517.61	1084.15	273.686	2.41e-14	190.074	214.485	2.41e-14	354.271	467.603	552.114	78.2529	2.41e-14
pos_3753	2,6-Dimethyl-1,7-octadien-3,6-diol	41712.2	18333.9	247768	174091	341350	2.41e-14	2.41e-14	2.41e-14	2.41e-14	2.41e-14	79803.7	4561.93	2.41e-14	2.41e-14	2.41e-14
pos_3755	2-(4-Methyl-3-cyclohexen-1-yl)-2-propanol	184.997	53.295	1794.03	1721.91	3988.62	2.41e-14	52.1002	2.41e-14	2.41e-14	2.41e-14	373.962	91.3369	2.41e-14	30.4545	38.278
pos_3756	6-Benzylaminopurine	25368.6	34590.3	23628.4	31356.7	25792.6	60955.9	49529.8	31134.6	55098.5	61915.5	32241.9	32624.9	42467.3	39439.6	44956.9
pos_3757	Leu Phe	16174.9	14946.2	17846.1	27668.1	18708.3	37854.7	15028.5	28115	26087.5	19030.7	16745.4	16716.8	38778.1	38241.4	30734.5
pos_3760	Neamine	2277.2	2041.65	10288	8890.5	14947.8	3325.32	3902.44	7589.93	5927.24	8815.09	14800.6	14019.2	6188.68	4089.84	4480.09
pos_3785	D-Lysopine	27936.6	33960.9	14274.4	25374.2	10944.3	59229	38517.8	35901.5	45328.2	36807.7	20878.2	28108.7	41671.2	46017.5	47682.4
pos_3786	Serinyl-Proline	2451.38	6653.57	1528.39	2526.27	2423.46	3108.58	1857.77	3067.18	2225.08	4609.61	2106.39	1731.71	1579.37	3143.12	2026.31
pos_3787	Lysyl-Phenylalanine	19429.3	18775.7	50668.9	50757.6	52177.5	23597.7	19532.9	16561.1	22758.6	23162.7	36295.6	28065.7	26436.1	20387	16729.3
pos_3802	Retronecine	6476.69	6146.45	4765.77	6826.57	5087.84	12392.5	6621.79	7495.31	8179.61	6940.64	4831.77	6786.28	9926.62	10030.6	10912.6
pos_3839	2-Octaprenyl-6-hydroxyphenol	136.181	2.41e-14	225.332	299.529	2.41e-14	8670.06	2.41e-14	56627.3	165.681	49.4997	37.6921	1030.37	113.898	25686.5	2043.18
pos_3853	Erythronolide B	13953.7	16628.2	20741.1	20452.9	20871.9	21367.4	18428.8	13772.3	12666.4	20223.2	18742.1	16087.8	19390.6	19814.2	18291.1
pos_3863	Acetyllysine	4529.88	4955.84	3687.4	5243.75	3157.48	10908.1	6297.2	12467.9	11520.8	9097.63	3474.77	5990.82	6289	10859.6	8414.87
pos_3947	Nebramycin 5'	13547	16988.2	12808.1	16266.6	11846.2	19436.2	16392.3	13224.6	15083.9	16984.9	9743.97	10494.1	12134.6	14213.6	14371
pos_3966	L-Allothreonine	18084.7	13201.5	116213	88853	163420	2.41e-14	1041.01	2.41e-14	1428.86	4716.64	13516.4	3031.18	2302.9	1576.7	2.41e-14
pos_3967	Canavanine	168.058	150.537	341.874	138.541	281.213	258.539	2.41e-14	180.098	121.71	2.41e-14	179.719	162.601	22.5661	218.506	226.333
pos_3968	5,8,11-Dodecatriynoic acid	8036.97	3760.17	53765.1	30043.9	58749.4	1093.39	588.333	963.829	634.898	434.771	10570.3	3729.04	959.612	405.738	725.804
pos_3970	L-ribose	0.477741	16.7917	657.929	657.967	4737.92	2.41e-14	2.41e-14	8575.09	1150.52	4.7665	1681.33	81462.8	2124.8	2.41e-14	2.41e-14
pos_3983	Hydrogenobyrinate a,c diamide	121432	79857.1	30055.8	43273.7	20097.2	54704.2	66796.7	39074	31460.5	68890.1	31800	30318	34729.3	74987.9	45387.3
pos_3984	Salidroside	21938.5	24963	46814.9	35694	48330.7	37755.8	14611.3	14864.7	20369.9	25119.1	23963	19776.6	21304.1	23905.9	16894.6
pos_3985	Pro Leu Leu	88342.4	142010	91855.8	105400	87917.6	162413	152120	124275	206734	202744	72634.6	93644.8	120442	129069	126338
pos_4004	N-Acetyl-D-tyrosine	874.997	623.732	1319.43	1313.97	1740.84	1730.84	2.41e-14	415.282	996.511	991.402	411.508	599.532	554.483	471.611	263.547
pos_4005	L,L-Cyclo(leucylprolyl)	4440.56	5894.83	12399.6	13368.8	26429.8	6542.92	6013.52	4629.36	8760.24	10725.8	10303.6	7019.58	7165.03	6509.25	4192.89
pos_4030	Carvone	138926	141894	508968	450565	701604	49724.6	113880	46586.9	77201.4	226527	528522	229182	245890	84185	29588.5
pos_4032	Tryptophyl-Lysine	9491.77	10602	42074.7	37706.4	60693.5	11957.4	17833.5	9613.46	7019.74	28285.1	30778.5	25052.3	17797.8	11864.6	4870.86
pos_4042	1-Piperidinecarboxaldehyde	6950.34	7809.23	21502.8	18562.7	25005.7	8921.97	19302	4553.23	19175.2	45153.9	95339.5	25954.2	35905.4	17083.9	5812.62
pos_4046	p-Coumaric acid	19368	19951.5	73499.1	62976.1	80216.9	27755.8	48346.2	14635.3	64938.3	115527	352870	91249.9	122132	43627.6	15874.3
pos_4048	Salbostatin 6'-phosphate	108.562	2432.85	8677.78	9839.18	29756.4	1252.78	0.03053	27940.3	20.5576	162.412	24224.3	15314	1535.47	46414.5	2.06369
pos_4052	4-Demethylpremithramycinone	2.41e-14	4098.04	496597	248633	1.78465e+06	2.41e-14	2.41e-14	1546.81	222469	174700	3.57367e+06	318609	389182	2.41e-14	2.41e-14
pos_4112	Indoxyl	38527.7	18929.4	38026	82364.4	30305.9	6566.44	15307.5	15302.7	2163.66	524.126	95787	678.091	1125.37	39282.6	6840.27
pos_4125	N-Acetyl-N6,N6,O-tridemethylpuromycin-5'-phosphate	531.648	606.871	9003.52	7582.84	37216.8	44.8481	288.881	180.001	802.824	553.377	13443.7	1437.29	5542.52	454.117	2.41e-14
pos_4133	Demethylmacrocin	44743.3	55182.8	22684.2	34902.6	15660.9	89318.3	43880.1	103515	58315.2	61832.2	24757.6	37345.7	31020.9	79353.5	33118.2
pos_415	3-Phosphonatooxypyruvate(3-)	178.03	263.827	195.097	484.535	139.173	545.13	419.654	398.808	472.244	725.448	503.129	708.646	534.376	418.534	237.14
pos_4210	D-Phenylalanine	4453.12	4748.94	17186.2	12320.9	22833.3	3800.23	3293.77	3186.72	4648.43	3313.6	7693.05	5973.57	4852.13	5059.94	5349.17
pos_426	2-[(2R,5Z)-2-Carboxy-4-methylthiazol-5(2H)-ylidene]ethyl phosphate	1085.91	336.475	1512.1	631.941	907.188	867.147	390.818	1017.7	1420.48	403.137	369.776	650.585	761.235	803.686	891.864
pos_4270	Pantetheine	10.8404	4.62518	914.387	710.068	4118.11	2.41e-14	776.806	2.41e-14	2075.99	3714.8	11386.1	5678.41	7764.57	2325.2	66.5197
pos_4316	Linatine	3559.29	3576.18	4198	4715.38	4450.29	4061.43	4587.9	3259.32	2485.21	4258.33	3859.44	3257.04	3491.07	3926.89	4432.93
pos_4317	Lysyl-Aspartate	4819.47	7098.66	7728.34	8191.64	6922.09	28030.6	18163.6	11092	16265.7	21045.1	3534.32	4806.93	12726.8	14835.4	14828.9
pos_4376	Dihomomethionine	3812.73	3583.72	5201.81	5399.43	7402.63	4820.33	4531.6	2552.93	4681.51	4544.42	5083.42	5024.18	5556.92	5379.09	5424.97
pos_4396	Beta-1,4-D-Mannosylchitobiosyldiphosphodolichol	6864.98	9533.68	3365.65	5163.58	2247.04	11416.6	7374.84	9235.09	4372.63	7809.2	3773.46	4328.58	5403.49	10757.6	11875.4
pos_4419	L-Carnitine	308.661	292.742	3545.47	2963.41	2915.63	297.257	975.032	2.41e-14	1754.59	5367.75	16741.9	5739.03	4195.11	1107.47	55.9021
pos_4448	4,4-dimethyl-5alpha-cholest-7-en-3beta-ol	906.475	667.338	4386.06	5036.76	10295.4	3647.76	28184.7	21380.8	1489.25	10154.8	12988.7	8456.53	9986.66	16294.6	1718.59
pos_4469	Pristinamycin IA	27188.7	36355.1	16353.4	21610.1	11834.1	27850.4	29201.5	34658	16112.3	28361.3	17187.3	16758.8	20630.9	52914.1	25056.8
pos_4472	Ferulate	18643.6	45268	40099	55213.3	86034.3	7910.19	6184.65	20056.3	3902.3	398.764	35849.2	10260.3	7021.66	8218.67	2564
pos_4493	3-Methoxytyramine	2934.52	2350.19	6130.79	4212.78	3322.21	8217.55	3766.26	3511.65	9311.04	6853.79	3345.49	5043.27	6861.42	6300.32	4456.32
pos_4495	13-METHYL-4,4-BISNOR-8,11,13-PODOCARPATRIEN-3-ONE	70082.2	109638	30533.4	48826.6	26547.1	156699	114092	90552.6	106286	122049	53408.1	62750.2	91091.8	120661	111951
pos_4496	15-Deoxy-delta-12,14-PGJ2	10772	7616.1	56218.5	44840.3	82231	9551.12	6017.69	5938.93	6218.58	9402.77	37042.2	25077.6	26155	7111.27	1372.9
pos_4556	Protoporphyrinogen IX	84877	140358	7215.37	22565	1521.62	33835	44852	39149.4	12689.2	77263.5	6952.73	9193	10795.7	20990.3	13114.4
pos_4557	(Z)-6-Tetradecene-1,3-diyne-5,8-diol	12773.5	8948.17	78871.4	36627.1	47342.2	137.451	2.41e-14	174.162	192.072	770.578	6293.07	3942.41	3052.8	2.41e-14	2.41e-14
pos_4558	Humulene	7869.78	7274.49	3376.75	5514.75	3118.43	7591.23	9564.25	4886.43	5219.08	9836.07	4690.15	5238	7845.25	11839	10343.7
pos_457	6-Oxo-1,4,5,6-tetrahydronicotinate	505.186	362.649	796.243	853.802	563.672	386.379	476.656	854.368	675.277	423.438	311.243	691.591	501.156	627.399	527.965
pos_4583	1-ethenyl-4-methoxy-Benzene	13625.1	9192.75	56740.5	38009.3	64321.9	230.347	1511.46	610.353	1254.29	4718.65	17372.7	10851.2	8110.85	5003.39	1060.24
pos_4584	Ribose	315.955	2865.45	2888.13	753.154	15360.5	118.892	3210.35	13918.7	7352.69	27.5526	11240.5	18156.3	7701.43	2.41e-14	2173.03
pos_4646	6-Aminohexanoate	2.41e-14	2.41e-14	2.41e-14	2.41e-14	2.41e-14	2.41e-14	2.41e-14	2.41e-14	2.41e-14	2.41e-14	2.41e-14	2.41e-14	2.41e-14	2.41e-14	2.41e-14
pos_4649	N-(L-Arginino)succinate	2417.56	1912.13	7902.89	6289.57	13110.2	6081.23	5912.6	9424.85	22316.6	7151.02	31169.7	19248.8	13990.2	15180.4	9206.43
pos_4653	5-NITRO-2-PHENYLPROPYLAMINOBENZOIC ACID [NPPB]	18819.3	18878.4	45372.4	40174	63624.2	35022.4	34557.5	55358.9	120066	38223.3	154376	101246	74880.4	77911.5	49752.3
pos_4658	Leu Pro Phe	62686.2	95881.6	55240.9	65448.4	50119.2	101693	106673	68444.6	150908	136767	50237.4	64863.2	74497.3	87923.2	81552.2
pos_467	4-deoxypyridoxine 5'-phosphate	914.866	711.513	2486.33	1997.76	2359.26	296.354	545.446	817.859	203.225	226.726	105.702	335.133	300.224	335.304	344.266
pos_469	Phosphoribosylformylglycineamidine	557.798	1574.84	1677	2814.82	3560.08	1587.65	1738.32	7383.18	509.312	1425.85	2715.45	3961.99	6016.33	1680.88	935.555
pos_4693	IPC 18:0;3/24:0;2	2.68807	0.151796	2.41e-14	0.0909324	2.41e-14	2.41e-14	3.24495	2.41e-14	0.0856154	9.1387	2.41e-14	2.41e-14	0.0691947	0.903017	0.282077
pos_4711	N-Acetyl-alpha-D-glucosamine 1-phosphate	58657.4	49053.2	244114	71396.4	154985	2.41e-14	2.41e-14	62785.6	631.464	2.41e-14	35880.6	322721	1153.09	2.41e-14	2.41e-14
pos_4713	Loganate	6803.11	6258.56	36879.1	24190.6	47321.3	12689.6	12743.6	25808.4	2187.46	17268.5	38477.2	19750.7	11668.1	6386.1	1447.89
pos_4714	Futalosine	584.011	1959.48	29134.8	30513.2	57322.7	13.334	0.576964	865.843	4826.72	19061.6	232988	33709.7	24474.2	2.41e-14	2.41e-14
pos_4747	FMNH	2.41e-14	1409.35	1472.91	260.798	7700.49	2.41e-14	365.422	5293.68	1580.25	2.41e-14	13311.3	20264.1	2.41e-14	1.03619	494.503
pos_4767	(Z)-Phenylacetaldehyde oxime	5364.24	5125.53	15786.2	14523.7	15545.1	6551.33	11828.9	3494.87	12169.7	33489	78345.4	19372.6	23176.7	10448.6	4456.75
pos_4768	L-Anticapsin	12792.3	8612.07	45892.4	32121.3	48743	19274.6	20435.1	11733.8	28589.8	45695.9	109153	47233.6	39227.3	17608	11497.8
pos_4780	Phenylalanyl-Histidine	19231.4	10891.6	98412.9	84157	157744	6539.98	5923.01	4420.22	6899.94	14733.1	41501.5	34400.2	31095.1	7327.48	2326.33
pos_4781	2-Naphthalenepropanol, 6-methoxy-a-methyl-, hydrogen sulfate	16964.2	12950	70032.7	72182.9	96323.4	6407.81	1600.41	1517.09	1870.72	1971.27	42948.3	18276.5	27354.8	7209.14	455.226
pos_4815	5'-amino-5'-deoxyuridine	419.024	51.2959	2789.46	2229.37	26345	10.177	1.73194	0.0181952	6251.17	6678.95	14475	8171.17	3621.05	13.1993	3.47913
pos_4816	Leucyl-Glutamate	10202.7	8654.45	40276.6	36010.2	99634	2.41e-14	2.41e-14	20.149	223.244	2.41e-14	22745.8	864.049	228.437	1207.85	2.41e-14
pos_4844	octyl beta-1,6-D-galactofuranosyl-alpha-D-glucopyranoside	20505.4	31667.5	8902.35	14797.1	6560.27	18038	16197.1	14367.7	9457.59	15897.9	10055.6	9037.82	11385.9	13652.8	12176.3
pos_493	V-PYRRO/NO	47075.2	57644.8	19215.5	29632.7	15869.3	55602.5	35601.6	89542.5	49332	49409.9	8040.52	24038.4	12692.5	39697.1	43005.6
pos_4937	Geldanamycin	80165.3	100611	64018.5	74526	54245.2	91040	81499	76042.4	66307.2	86755.9	48687.3	53284.5	53587.1	78775.5	73819.2
pos_497	2,6-Dihydroxynicotinate	23.4064	19.2262	2.41e-14	390.809	43.4198	168.473	146.637	223.161	100.083	224.452	205.762	272.731	193.212	177.12	112.267
pos_4971	CDP-DG(18:0/22:6(4Z,7Z,10Z,13Z,16Z,19Z))	27888.8	20085.2	10412.5	17896.2	7094.49	26307.9	22444.1	19884.7	14668	22631.3	9718.69	11294.6	10635	29411.7	19355.5
pos_4974	2,3-Dihydro-5-(3-hydroxypropanoyl)-1H-pyrrolizine	1243.97	638.568	4958.34	2654.6	4275.49	2.41e-14	215.804	284.869	226.497	543.235	3413.3	4099.77	2334.17	2808.52	729.652
pos_498	Phosphoserine	751.111	836.416	2117.21	4604.97	3794.35	1588.9	2389.2	1164.15	1236.89	1901.78	8887.91	4469.71	3477.45	1624.54	1084.52
pos_5008	Abscisic aldehyde	7711.84	8945.94	24971.1	21550.5	35499.3	9609.45	9049.89	9436.91	12638.6	10115.5	31350.5	40013.3	35725.6	8581.53	6153.99
pos_5010	Gly Ala Thr Ala	37959.5	29827.8	159981	99439.1	202397	33975.4	67993.8	18061.5	63178.9	155264	475514	178048	136630	56334.9	24589.9
pos_503	ribavirin-5'-monophosphate	2714.33	1445.82	4002.76	3540.36	3410.44	4218.12	2728.25	5660.63	4438.99	3498.02	6441.13	6429.56	5324.51	4454.82	4681.7
pos_5036	Ornithine	9698.01	6952.94	26997.9	15013	27473.3	10359.2	14726.1	8501.35	13098.6	27225.8	54288.1	32002.4	26839.4	17926.5	5664.83
pos_5050	Oxyapramycin	51892.8	54692.7	5649.63	15571.6	3605.68	15483.2	19204.6	13461.5	7522.13	19559.3	6782.24	7255.4	8421.01	12891.1	9861.27
pos_5055	1,5-dideoxy-1,5-imino-D-galactitol	5063.12	1213.71	30689.6	21099.2	48297.4	1802.92	326.222	1046.58	3125.95	1537.59	20244.5	4147.01	3379.38	873.399	67.4154
pos_5080	Dihydrourocanate	47209.7	24885.2	169791	123417	232513	5659.87	13282.3	427.187	11649.9	12011.7	63671.7	32671.9	40292.3	9790.6	2266.64
pos_5091	N6-Methyl-L-lysine	483.393	657.183	2.41e-14	2.41e-14	2.41e-14	168.264	73.5504	59.1822	59.4153	2.41e-14	2.41e-14	2.41e-14	2.41e-14	160.708	289.509
pos_5119	N6-Acetyl-LL-2,6-diaminoheptanedioate	153.948	87.6386	2358.6	887.107	3978.62	2.41e-14	357.65	7233.5	1125.89	629.776	5314.13	1406.98	897.387	4858.03	93.3149
pos_5120	N-(6-Aminohexanoyl)-6-aminohexanoate	2.41e-14	2.41e-14	11.3002	0.00615911	9.966	2.41e-14	2.41e-14	2.41e-14	2.41e-14	2.41e-14	2.41e-14	2.41e-14	2.41e-14	2.41e-14	2.41e-14
pos_5126	Evocarpine	298.343	293.935	847.517	570.466	1041.93	277.299	688.495	603.957	100.158	438.018	88.0843	52.3695	185.363	469.437	126.698
pos_5141	PA(16:0e/18:0)	6.74905	30.8391	0.056745	0.677538	2.41e-14	34.5124	20.0404	3.06629	0.261493	23.5133	2.41e-14	10.9864	13.1588	5.11414	63.4889
pos_5164	PC(o-18:2(9Z,12Z)/22:0)	2.41e-14	67.3717	2.41e-14	459.716	2.41e-14	1679.05	470.892	3108.73	2.41e-14	900.086	2.41e-14	336.395	312.192	3006.44	164.484
pos_5190	trans-Zeatin riboside triphosphate	8823.41	2116.67	1778.07	1828.69	53.4868	3354.7	6805.54	4194.35	3130.54	2059.8	398.653	2211.61	537.286	6556.15	11498.2
pos_5197	Capsaicin	1371.81	602.068	2820.18	1978.59	3651.98	1948.21	1158.72	709.904	1361.95	2530.82	1920.49	1839.51	1261.42	1205.71	784.119
pos_5205	Avermectin A2b aglycone	56434.6	66427.4	51272.2	59809.7	47659.8	73224.2	66410.5	66641.6	53431.7	75098.5	51796.7	48749.5	45905	69078.6	61916.3
pos_5236	2,3-Bis(3-hydroxytetradecanoyl)-beta-D-glucosaminyl 1-phosphate	279577	324965	224258	286062	188491	355780	334697	244198	231925	366397	236544	225064	272686	273700	262441
pos_524	Betazole	201.486	239.193	48.9222	107.759	41.0054	195.464	108.354	293.569	153.052	203.18	2.41e-14	53.2882	8.19971	123.448	139.562
pos_526	O-Phospho-L-serine	39401.4	31665.4	55888.5	52913.8	86118.3	13146.3	16083.6	11782.3	9166.34	10306	43407.3	19422.3	18761.6	10948	14335.3
pos_527	2-phenylbut-2-enal	217.248	144.647	69.4002	226.289	53.6374	554.713	257.7	784.056	517.875	410.944	187.419	339.529	146.88	382.948	148.786
pos_5271	3''-Deamino-3''-hydroxykanamycin B	35072.5	44996.7	26426.7	28120.1	17783.1	46060	37959.4	55658.7	25754.3	38320	22611.4	24767.4	26199	36324.5	49448.1
pos_528	1-Hydro-1,1a-dihydroxy-9-fluorenone	7428.81	9662.8	17614.9	19712.9	21208.8	10498.8	6421.88	5271.31	6514.5	12135.1	21474.7	10971.9	12521.6	9440.55	2983.48
pos_532	6-Methylthioguanosine monophosphate	1083.08	1541.94	2547.64	3258.92	3374.72	930.071	951.229	878.355	587.696	668.399	2572.97	1186.93	1316.16	1285.24	544.63
pos_5333	N-Acetyl-glucosamine 1-phosphate	14225.6	9123.78	44270.7	31365.7	62614.1	980.44	1867.89	34480.8	8488.45	223.599	67838.5	99015.6	25138	158.086	2.41e-14
pos_537	GDP-D-glycero-alpha-D-manno-heptose	363.193	1100.08	1331.05	1821.34	2075.9	324.824	650.637	892.336	570.888	481.224	1632.77	1056.2	1043.25	532.415	347.192
pos_5390	4,5-Bisphenol-o-quinone	5373.15	3527.2	78602.4	60744.4	95598.3	2215.37	89.9958	4111.58	955.669	2144.96	4837.76	1962.84	2249.28	282.648	153.617
pos_541	(R,S)-Nicotine	10481.5	10751.3	21130.9	20968.3	18769	11426.4	12210.2	9570.06	15470.5	14148.3	42745.9	18515.6	13340.8	6829.26	9822.06
pos_5410	3-ethoxy-1-propanol	2.41e-14	522.286	2.41e-14	2.41e-14	2.41e-14	1662.71	13076.9	14060.2	10497.8	6157.45	518.15	3719.77	1119.39	17511.1	4952.2
pos_5412	coformycin	15333.9	10137.2	81611.3	57609.4	84568.7	2.41e-14	549.75	2242.97	666.942	1924.25	45530.6	10646	17988.6	3691.28	481.88
pos_5458	Lentialexin	2.41e-14	2403.73	25610.8	4707.45	6169.31	15868.4	13544.2	15161.1	26821.6	3246.52	33799.2	21580.7	5032.89	16573.4	12121.6
pos_5459	2-Butyl-3-phenyl-2-propen-1-al	948.839	928.397	1865.6	1130.71	1693.04	649.141	898.872	194.689	638.401	2281.79	4041.99	2456.58	2364.24	1215.29	334.63
pos_5486	PS(19:0/19:0)	80.0445	10.1727	18.0489	79.998	8.94216	24.3546	19.2639	66.8787	23.6845	2.41e-14	34.8602	0.308372	37.5488	33.5742	11.4377
pos_5496	beta-N-acetylneuraminate	1522.5	775.74	32023	19267.5	45505.2	2.41e-14	617.082	27344.5	11581.5	498.894	17306.5	29414.4	7817.13	3976.07	4063.96
pos_5498	Tricin 7-glucuronide	2.41e-14	3.36122	2886.46	136.906	4468.33	102.957	2.41e-14	42243.7	1.71039	2.41e-14	3675.42	3805.71	809.836	6093.74	5.06684
pos_550	5-Amino-6-(5'-phosphoribitylamino)uracil	8531.79	10583.7	12341.2	12840.1	25438.8	4458.09	4248.73	4038.82	1677.98	5025.22	12032.1	6365.12	5309.34	4809.51	2747.86
pos_552	5-Fluorodeoxyuridine monophosphate	169.23	941.849	712.107	1813.44	191.86	1976.18	1111.17	348.685	1839.86	3084.17	7431.58	1422.1	3788.55	672.988	340.257
pos_5530	R1128B	92035.5	62069.4	422640	322082	434246	12532.8	11073.4	1953.53	17537.8	6377.95	139691	31873.1	71704.3	38752.1	1559.74
pos_554	Lactulose	131298	90368.3	160634	192157	420185	26512.3	39459.1	26117.5	13614.7	28999.7	162658	58380.8	67402.9	50181.8	18391
pos_5564	CDP-DG(18:1(9Z)/22:6(4Z,7Z,10Z,13Z,16Z,19Z))	19300.3	17184.1	9303.13	13959.2	6386.5	21178.5	22070.2	15177.5	13522.2	18395.4	10915	12198	12199.6	14914.2	20583.5
pos_5599	CDP-DG(16:0/18:2(9Z,12Z))	13607.6	14232.9	10374.4	14223.2	7993.17	19861	16210.8	17073.2	10664.4	17828	12466.9	12495.1	13051.5	14140.9	14501.3
pos_560	Phosphoribosyl-AMP	2384.35	2558.82	3520.65	3645.45	7545.79	182.066	509.667	1076.56	3.13117	278.632	1937.58	645.595	335.055	538.709	150.036
pos_5622	Kynurenic acid	787.609	958.447	12942.4	30285.6	85729.1	8283.25	10255.9	6204.59	8747.89	31324.9	56798.6	91074.6	45602.2	12904.2	12600
pos_5623	Secologanate	566.693	733.842	4573.65	1481.55	12404.7	2.41e-14	1429.04	26797.6	2293.57	1048.09	8521.89	14784.6	9827.81	19892.6	2.41e-14
pos_565	Creatine	20116.7	27157.6	35333.6	30174.4	27560	31643.6	20321.5	30657.4	36492.1	32270.5	76661.8	35530.4	31016	25105.4	23036.5
pos_5715	L-Isoleucine	2.41e-14	2.41e-14	2.41e-14	2.41e-14	2.41e-14	2.41e-14	2.41e-14	2.41e-14	2.41e-14	2.41e-14	2.41e-14	2.41e-14	2.41e-14	2.41e-14	2.41e-14
pos_5717	Phenyl acetate	2017.36	3109.87	10710.7	8446.28	22954.6	2.41e-14	2766.25	9551.66	3918.78	692.051	17455.4	19287.6	6651.46	2211.69	1080.3
pos_574	phenyl-1-thio-beta-D-galactopyranoside	6136.4	6856.31	12626.5	15036.9	20374.5	1826.84	2881.4	2281.08	1370.5	2409.87	11784.6	4387.15	5647.73	2883.54	916.01
pos_579	Heptanoic acid	137026	96249.9	426484	269052	490400	707.128	628.655	806.595	268.92	362.91	70.4091	153.238	46.2149	855.9	833.86
pos_5791	alantolactone	11037.4	9906.38	22840.1	22093.8	32040.7	9176.92	9662.46	8334.02	9580.61	11764.7	21557.3	27335.9	25768.3	9672.1	6019.87
pos_5816	4-Phenyl-2-butenal	8687.74	6822.19	19327.1	15345.5	26709	170.031	664.914	2.41e-14	533.717	1808.77	8531.14	4503.74	4469.51	1224.65	2.41e-14
pos_5818	(R)-Pterosin B	3874.15	4227.78	8308.04	5164.35	10995.4	3202.6	3767.56	2959.94	3313.41	4190.82	9538.61	15849.3	12877	4646.8	2681.3
pos_5819	Sequiterpene Lactone 326	7886.69	10542.2	20530.1	9547.97	31854.5	6814.05	6881.12	9139.5	7517.16	6195.75	16283.3	36769.7	31577.3	10051.8	6324.59
pos_5820	5-[2-(hydroxymethyl)-5-methylphenoxy]-2,2-dimethyl-Pentanoic acid (Gemfibrozil M4)	26022	26033.2	67546.5	56423.6	95179	8555.65	22940.7	29504.2	20887	17750	48617.6	73635	58550.5	17414.2	10403.2
pos_5821	11beta-17alpha-21-Trihydroxy-5alpha-pregnane-3,20-dione	69679	61780.7	201711	155205	243121	36317.1	69471.1	29850.7	62799.5	147419	136740	118265	115122	50751.7	23126.1
pos_5822	Loganin	2272.87	4601.15	6866.64	6473.97	16444.3	462.522	7858.54	19561.2	7780.83	2596.3	17326.3	54546.4	13945.2	922.546	4598.58
pos_5825	4'-Apo-beta,psi-caroten-4'-al	76.8439	922.236	23630	439.825	4668.52	2.41e-14	2.41e-14	2.41e-14	10.6591	6.94033	1.90406	7.08257	9.61501	48.4036	2.41e-14
pos_583	N-(5-phospho-beta-D-ribosyl)anthranilic acid	970.756	122.471	1983.41	1524.61	1981.64	2009.15	734.632	1556.1	3518.35	1893.8	3399.61	2297.82	2372.03	1134.49	1784.9
pos_5849	Thr Phe Trp Arg	297056	343258	336000	378089	309320	348717	352773	238402	283858	489978	658053	476998	391002	317644	273849
pos_588	Glutathione episulfonium ion	6984.13	9596.8	15067.3	16527.5	21458	7871.45	7038.2	9045.83	3792.51	6722.55	16057.5	9230.4	9876.99	8035.08	5108.45
pos_589	1-Guanidino-1-deoxy-scyllo-inositol 4-phosphate	3273.58	2475.02	9713.77	7766.13	12673.7	940.376	1491.81	1711.94	717.992	611.27	9225.97	2883.08	4430.82	1166.89	588.201
pos_5907	benzyl alcohol	3520.58	3976.19	8668.4	5812.69	12106.7	2498.38	3568.82	4042.82	3321.63	5196.41	13151.9	12637.1	8995.06	3143.96	2392.63
pos_5908	5a,11a-Dehydrotetracycline	138.591	677.354	2068.09	1964.77	4126.77	58.6796	418.273	4459.94	589.693	513.526	7293.8	1498.27	1144.7	143.029	62.7794
pos_591	3-Hydroxyisobutyric acid	170.268	118.715	55.4503	151.482	68.8498	269.318	185.613	1.72841	60.5557	631.906	2809.23	2640.89	1798.23	332.368	187.698
pos_592	2,5-Dihydro-2,4-dimethyloxazole	408.752	403.134	828.181	1263.89	1318.97	516.491	610.497	352.146	1331.36	633.674	1373.93	708.943	911.92	400.668	218.185
pos_5955	Nebramycin factor 4	14435.6	12312.1	6319.71	9346.19	3806.1	15703.4	15870.6	10622.6	9020.83	13236.8	7514.33	8688.16	7703.62	12309.5	11724.4
pos_5969	INDOLE-3-CARBINOL	3079.15	2567.84	9318.2	5789.95	9740.83	2158.26	3986.56	2241.91	5466.57	11433.5	18569.8	12788.6	8904.11	7419.14	1626.79
pos_5970	4-(3-Pyridyl)-butanoic acid	17302.9	12754.5	35162.7	27419.8	33646.5	18440.3	23298.9	15283.8	26372	48120.2	68076.4	55052.9	43031.2	26318.1	13831.1
pos_5972	2-(5-Methyl-2-furanyl)-3-piperidinol	594.122	17464.8	6871.84	22514.5	6043.96	3545.15	1180.48	3858.96	5609.18	2428.98	3826.58	4488.94	6219.68	5966.31	1061.15
pos_5973	1-Dehydro-[6]-gingerdione	43205.6	32490.2	117822	87710.2	134852	23279.8	43229.2	22813.6	43914	101437	180488	124070	93193.8	52604.7	18610.4
pos_598	6-(1'-Hydroxy-2'-oxopropyl)-tetrahydropterin	8750.38	10154.3	22845.7	23862.3	37021.9	7340.95	7778.77	4562.81	3223.87	7161.27	36822.2	12999.6	11671.4	4905.45	3628.38
pos_599	N-Acetylneuraminic acid	10765.5	23115.2	31755.3	49183.7	53625.4	17434	16152.6	7566.34	7546.22	22149.1	69928.2	13213.6	21122.3	10763.9	4645.35
pos_600	L-gulono-1,4-lactone	1665.68	3753.04	11830.2	12558.6	26026.6	3624.8	2351.85	1597.65	1934.84	2951.08	16769	4605.55	8592.71	3357.07	1112.92
pos_6009	N1-methyladenine	2.41e-14	754.777	60.7828	1082.95	197.499	17.5498	2.41e-14	2.41e-14	2.41e-14	2.41e-14	2.41e-14	2.41e-14	32.2259	73.5168	2.41e-14
pos_601	Uracil	4661.07	4273.67	12603.5	9902.65	18862	1943.01	1642.67	1718.98	1857.51	3606.3	5335.98	5625.06	4240.86	1815.65	1240.8
pos_6015	Vincristine	162786	168733	180329	215369	208734	147574	173425	77652.2	80296.4	192546	212499	154665	153286	98266.5	145662
pos_6027	Kanamycin X	40734.6	29962.9	92567.7	67345.2	101801	24210.1	44386.8	13117.6	18876.9	67344.1	159432	144937	104275	25620.1	23660.8
pos_604	AMINOHYDROXYBUTYRIC ACID	1241.46	1712.58	865.786	1046.46	1274.87	1779.56	1030.42	1931.82	757.492	1475.58	982.213	1005.82	993.209	1251.83	864.488
pos_606	(2R,3R)-2,3-Dihydroxy-3-methylpentanoate	56996.7	51612.7	118132	119883	154114	80632.1	68850.1	57100.6	59229.6	99618.3	182602	109678	96410.8	57136.5	31853.7
pos_6064	Capsidiol	27785.1	17852.4	51313.3	38963.6	99684.8	65.4551	214.52	731.95	152.574	711.673	748.853	966.343	956.258	284.715	30.5288
pos_607	3-Methyladenine	1180.18	1463.84	2506.54	4680.77	4068.2	1597.07	1574.92	1193.07	1029.77	3006.21	3732.49	2149	2555.67	1489.75	471.133
pos_608	1D-1-Guanidino-1-deoxy-3-dehydro-scyllo-inositol	7456.51	7267.34	21387.6	16199.1	31412.5	3177.51	1922.19	1957.94	1125.96	2199.42	10743	3629.77	7023.17	2151.28	1010.72
pos_6080	PI(14:0/14:1(9Z))	25539.3	28921.1	24460.6	27541.7	21440.2	97379.9	69323.5	75945.9	98430	66894.3	28015.9	29127.5	30488.4	44492.1	70713.9
pos_6088	Butirosin A	42638	36198.1	18322.4	27487.1	10057.8	52939.2	36435.1	96155.1	113810	48248.4	23576.5	35900.1	29926	126341	33262.7
pos_6137	Atropaldehyde	41648.4	40777	118865	115619	223954	2.41e-14	2.41e-14	1192.92	2.41e-14	2.41e-14	53579.6	46965.9	27327	3415.97	2.41e-14
pos_6138	Norleucine	896.973	444.599	5407.68	4480.97	4856.37	147.645	475.189	152.074	96.6224	2193.34	2511.88	1795.36	1895.11	685.173	185.336
pos_6139	N2-Succinyl-L-arginine	20707.8	25660.1	86745.7	91661.3	112509	5855.57	7165.2	3194.74	6613.65	9128.89	50717.6	24623.6	25089.2	11123.3	3870.33
pos_6168	8-deoxy-J2-IsoP	36984.1	29136.2	113922	72152.7	119679	27196.6	34918.7	26431.9	32699.1	74280	145339	95331.1	83426.8	29660.6	19032.8
pos_6188	Formylisoglutamine	2.41e-14	2.41e-14	147.598	199.94	93.5956	2.41e-14	2.41e-14	560.705	994.981	2.41e-14	2.41e-14	2.21631	2.41e-14	670.26	2.41e-14
pos_6189	3-Methyloxindole	2860.76	1717.79	6945.44	5001.05	9411.5	1709.03	2846.51	2175.79	3026.65	6751.42	11936.2	11122.5	7810.9	2699.29	1466.34
pos_6204	N-Acetyldemethylphosphinothricin tripeptide	4607.86	9471.06	13278.3	15390.9	20536.3	1668.61	6443.11	8786.37	24898.3	8352.19	7192.91	28242.4	4574.35	553.687	14295.6
pos_6210	3',4'-Anhydrovinblastine	25104.4	35289.5	22014.6	26127.2	18314	39233.1	25793	84933.8	163443	59388.7	43741.3	55945.6	29584.7	135235	23257.6
pos_6219	Methyridine	183.067	2.41e-14	4815.86	1163.31	5787.2	250.021	1653.29	1307.18	1715.48	6210.04	15842.7	7477.72	6989.94	1694.47	2.41e-14
pos_624	Tetrahydropteridine	2141.41	1856.82	4760.26	5901.41	5976.12	2987.7	2403.52	1709.49	2157.23	3315.38	15455.2	7504.77	7134.06	2866.07	2648.31
pos_6242	C14:5n-1,3,5,7,9	2093.54	886.743	3009.17	1532.61	2173.17	602.098	1379.17	447.131	396.734	1392.5	2876.6	2798.08	2270.29	267.772	777.014
pos_626	gamma-amino-gamma-cyanobutanoic acid	978.75	1581.06	1511.95	1815.12	1026.82	2010.69	969.991	1240.95	1744.84	2080.11	2214.39	1759.86	1068.19	1815.31	768.56
pos_627	Urocanic acid	26404.7	36747.5	47325.1	57341	32521.1	42625	27192.9	34250.7	20983.7	39175.9	30886.9	37926	32142.3	31077.4	19541.5
pos_6293	o-Toluidine	173.84	2.41e-14	932.174	652.064	538.536	2.41e-14	72.7877	2.41e-14	2.41e-14	1633.03	3120.99	1381.28	1038.32	194.966	2.41e-14
pos_6294	N-(3-Oxohexanoyl)-L-homoserine lactone	897.381	614.535	3164.87	2371.48	2171.77	544.916	1083.89	25.4906	395.563	4067.92	6421.06	4052.91	2550.7	712.874	414.716
pos_630	Ethyl 3-hexenoate	27380.9	22028.4	84103.8	85014.8	95810.6	27689.2	25311.6	7241.18	13838.2	45596.1	266630	121957	114402	32118.9	27020.9
pos_6312	2,3-Dimethylbenzofuran	980.243	464.265	2385.31	1332.81	4020.32	80.623	98.1366	69.3019	2.41e-14	686.379	2309.64	1694.13	1084.65	2.41e-14	2.41e-14
pos_6325	Macaridine	194.239	15184.1	4288.09	21229.1	4152.45	7670.58	1789.53	2520.33	3100.92	2469.91	2865.29	3636.69	6900.45	5011.1	1444.53
pos_634	5-Hydroxymethyldeoxycytidylate	628.949	129.967	2170.35	3343.58	5812.02	779.252	2287.32	3196.26	4614.88	1506.09	12099.8	14313.5	6618.37	157.66	424.885
pos_6347	D-mannosamine	3148.18	3949.34	6954.11	4123.86	12242.2	1573.61	1105.88	2894.8	4867.84	5793.02	5168.33	10485.7	7183.91	3466.21	889.65
pos_6362	gamma-Glutamyl-beta-cyanoalanine	3.22984	18.2647	30.8518	35.3033	308.314	3757	24.0788	8899.56	11605.2	1992.1	325.53	2449.03	193.874	8253.43	2.41e-14
pos_6364	Novamethymycin	134942	98019.3	320762	286078	376327	136689	52837.1	265055	327822	131504	137637	139764	80507.6	245413	36673
pos_638	N-Acetylmuramic acid 6-phosphate	772.447	123.742	4892.46	2188.05	5877.08	1430.91	2245.75	2196.61	2718.03	2520.68	8866.06	7066.48	4647.42	605.425	362.088
pos_6396	Caffeate	370.408	12019.9	2.41e-14	2.41e-14	1126.3	12573.9	10739.1	41778	1077.4	2.41e-14	30842.4	2.41e-14	2.41e-14	31913.9	9129.36
pos_6398	L-2,3-Diaminopropanoate	1670.22	1807.85	7568.8	3362.11	7529.09	658.931	6080.1	390.425	769.394	12130.7	28950.7	11895	6737.52	1037.88	5452.67
pos_6400	Colchicine	282957	448169	359372	481536	514154	510851	580870	1.28295e+06	256242	263358	1.14332e+06	226641	241220	816282	401743
pos_6406	PE(14:1(9Z)/16:0)	0.109389	2.41e-14	2.41e-14	2.41e-14	2.41e-14	2.41e-14	2.41e-14	2.41e-14	2.41e-14	2.41e-14	2.41e-14	2.41e-14	2.41e-14	2.41e-14	2.41e-14
pos_6416	Candicidin D	8782.2	10038.1	6505.17	10820.2	4859.23	42077.4	12423.4	18202.8	113944	158974	20873	100670	23555.6	182118	11858.4
pos_6421	L-Arginine	6.63377	65.6947	243.385	434.076	328.766	28.3912	100.855	51.2914	76.3827	632.045	564.534	655.331	851.671	148.279	2.41e-14
pos_6423	Lysyl-Arginine	1932.96	966.999	10862.6	6868.31	19278.5	7126.45	158.96	19120.6	25498.1	3762.57	486.652	4280.39	424.305	16941.8	13.8059
pos_6424	Norsolorinic acid	1279.31	1336.77	537.068	3602.35	8204.98	2.41e-14	360.776	505.896	265.756	2.41e-14	4350.36	4619.37	2380.54	2.41e-14	766.388
pos_6425	N-Arachidonoyl-3-hydroxy-纬-Aminobutyric Acid	35001.4	32449	76363.4	53018.7	66523.4	190649	303535	3743.38	373058	712851	270929	32311.3	439102	307772	36014.6
pos_645	cis-2,3-Dihydroxy-2,3-dihydro-p-cumate	23010.2	48982.5	52694.7	78655.5	66075.6	26398.3	23622.7	16003.3	13250.4	35850	41005.4	20059.9	29029.8	21573.2	10758.5
pos_6477	D-Urobilinogen	508393	786542	576524	598020	686479	551869	808345	414819	621780	1.1258e+06	989540	960161	1.33604e+06	728216	564312
pos_6490	PS(16:1(9Z)/16:1(9Z))	62991.9	64160.9	90617.2	80483.5	87245.6	31756.3	73587.5	25250.7	23357.4	23058	40397.7	43366.5	33896.2	21255.5	33698.9
pos_6503	19-Chloroproansamitocin	106789	65064.3	471388	203685	518383	4331.91	103938	4367.84	12325.5	85822	621558	342396	339135	11714.6	67269.8
pos_6511	Antibiotic JI-20B	182210	203395	134469	179687	91893.2	702934	233595	1.61609e+06	1.63692e+06	355849	161874	242041	187172	972713	210576
pos_6541	Epothilone C	49641.1	40573.7	95499.4	108882	136370	388128	51579	831317	888808	263184	100753	213736	109097	633654	51703
pos_655	N-Cyclopropylammeline	961.03	1341.95	3924.29	3704.09	3024.68	1087.78	1110.7	532.635	697.431	1766.52	2923.66	1528.92	2067.45	1145.32	334.349
pos_6568	all-trans-4-oxoretinoic acid	16072.4	14556.5	43321.8	30874	39540.1	10677.3	14826.2	10016.3	12695.3	47995.2	69579.4	39416.3	49911.7	12785.5	8967.14
pos_6577	4-Coumaroylshikimate	49405.5	63877.9	2520.76	53221.4	36712.5	612.576	122.938	3048.24	960.854	516.547	3010.68	1023.59	480.452	291.699	46.7196
pos_658	N6,N6,N6-Trimethyl-L-lysine	910.426	664.386	2486.57	2895.16	2184.46	810.135	1529.08	895.966	970.716	1460.65	3416.63	3671.99	4301.4	1085.1	1037.2
pos_6585	PC(P-16:0/20:2(11Z,14Z))	16.8256	2.41e-14	12.5818	2.41e-14	2.41e-14	2.92718	2.41e-14	2.41e-14	2.41e-14	2.41e-14	2.41e-14	2.41e-14	6.02702	2.41e-14	2.41e-14
pos_659	Swainsonine	27441.7	29668.6	25191	30812.4	27871.8	30314.9	23041.9	21691.1	15307.4	25652.4	17393.1	12627.8	16348	28507	24326.8
pos_662	Psilocin	27217.2	37967.5	45323.9	25915	40107.4	37537	27937.6	24927.5	56701.5	19665	38951.1	23676.8	55407.9	20228.7	30290.7
pos_6639	CDP-DG(18:1(11Z)/20:4(8Z,11Z,14Z,17Z))	97708.8	101158	73586.2	106448	60928.7	168295	126919	221606	208214	130126	92120.2	104491	101311	159478	90457.5
pos_664	N2-Succinyl-L-glutamic acid 5-semialdehyde	37608.3	45420.6	74081.9	95345.6	78310.4	26058.1	25526.3	19087.7	17403.9	27352.4	52044.5	25475.2	31945.8	22620.2	14425.9
pos_6645	3-Hydroxyechinenone	56.7256	25.2996	178.007	231.949	232.189	4.11935	37.0837	3.05521	2.41e-14	107.642	645.542	16.2262	31.1538	24.0079	0.448779
pos_6657	Guanidinoproclavaminic acid	93.6955	40.5426	191.941	188.04	123.617	25.4154	833.37	130.514	20.5275	2302.71	5087.43	702.254	3853.7	528.515	32.2293
pos_6686	Tegafur	4182.81	5473.42	10336.6	10067.8	13148.4	4823.59	8656.98	5473.71	11222.3	10623.1	30527.9	10780	12003.5	13874.6	5648.65
pos_671	sec-Butyl methoxypyrazine	847.446	936.733	1776.61	2359.22	4375.41	50.0476	53.7043	19.8205	38.6577	539.731	397.352	1153.62	550.88	132.924	176.193
pos_6751	Thr Thr His Arg	37689.7	32773.9	75205.5	93306.2	106503	262946	38611.9	401523	569576	195448	116361	149909	146038	295231	45300
pos_6771	(1S,4R)-1-Hydroxy-2-oxolimonene	831.172	172.977	1108.47	735.02	1332.98	2.41e-14	2.41e-14	2.41e-14	38.4653	251.797	1071.47	1246.25	994.475	2.41e-14	2.41e-14
pos_679	Hypoxanthine	347546	301437	795224	1.0127e+06	1.31435e+06	354904	345618	267254	337322	517508	1.25001e+06	591183	600573	301137	246181
pos_6827	indolmycin	146.927	221.923	411.417	367.554	795.892	274.645	499.977	797.408	1530.29	460.056	1519.27	1259.45	963.263	1166.67	495.635
pos_6856	Phytosphingosine 1-phosphate	146.922	50.6471	50.4434	53.2944	5.56953	11670.1	2866.03	363.948	32.0862	5646.98	1656.69	18.971	13.5979	57.5066	20.5323
pos_6870	1,2-Dihydrophthalic acid	1915.66	1131.99	4826.19	2094.62	6070.99	3521.43	5342.96	2903.57	5595.2	12141.7	11152.1	19831.2	16436.1	6997.09	4582.51
pos_6871	Allyl phenoxyacetate	4000.34	3054.5	13162.6	7970.55	18243.6	5690.34	9043.49	6315.2	10887.6	19988.2	24709	34094.9	28138.7	12467.3	6255.09
pos_6872	N-hydroxy DAP	13338.3	10419.8	32644.1	21698.9	41817.4	20284.3	29163.3	17261.9	28414.1	59867.9	62433.7	95256.6	78345.7	35945.5	21323.4
pos_6873	Carboxyibuprofen	66.436	85.2493	188.464	154.256	831.827	271.281	662.362	543.338	981.777	2435.94	2334.53	4229.86	2624.81	1077.15	436.463
pos_688	17alpha-Hydroxyprogesterone	15027.2	15962.8	6511.45	8703.4	4620.01	18959.4	16554.5	9035.51	9797.5	17254.7	4025.93	5959.94	7322.22	19061.6	17893.2
pos_6884	Furylacetone	94.5721	2.41e-14	390.213	111.696	1052.85	141.331	341.45	107.171	472.273	869.174	1465.82	1915	1529.41	500.102	222.096
pos_6886	Argininosuccinic acid	487.905	725.64	1670.2	1364.91	3762.68	1478.78	2206.42	7734.3	6629.7	2334.23	6417.99	5315.44	3991.37	4988.02	2061.18
pos_6889	Picrocrocin	5910.91	4093.71	10286.5	8931.13	11404.6	19015	4157.25	3072.84	1886.37	7178.56	8696.23	7349.82	17268.7	5729.56	2397.85
pos_689	14,15-DHET	6879.19	4203.05	1461.98	2063.26	149.204	8152.82	3983.71	3021.42	2680.86	3437.95	242.439	1654.83	1664.66	6251.57	5235.75
pos_6916	Farnesyl pyrophosphate	4072.69	4134.99	2.41e-14	596.801	1640.14	16704	19933.7	22530.3	13216.6	6166.41	45054.8	28962.8	19722.6	4914.61	10250.4
pos_6933	4-Methylaminobutyrate	7425.17	5521.97	15887.8	12196.3	21048.5	5937.9	7148.07	7999.9	6889.01	14073.7	18643	18608.6	14838.9	7115.47	3527.25
pos_695	Niacin (Nicotinic acid)	64814.7	60227.3	196654	246485	331585	82048	99574.6	48343.7	59841.1	88155	438656	180178	181503	67854.6	54068.5
pos_6969	Neoxanthin	13044.5	12547.5	24703.5	23160.2	30171	141272	8064.8	7159	9651.6	32002.2	14652.3	8344.07	14575.8	21301.7	4786.4
pos_702	Linamarin	27165.5	34192.2	61296.1	61324.4	80026.6	20188.7	19799	16120	12780.7	22056.8	44613.6	23904	27832.1	22756.5	11214.8
pos_7043	Nicotinamide-beta-riboside	794.498	854.65	1832.92	1712.28	3409.53	1707.24	2018.39	2670.11	3105.1	2020.78	5354.58	5970.68	3950.77	3225.39	1953.16
pos_7050	20,21-Diprenylterpendole I	36876	2386.45	92212.3	3551.59	4061.13	1075.91	1116.82	325.043	686.437	2162.68	778.354	577.449	874.834	579.204	477.013
pos_7066	Precorrin 6Y	37944.1	40138.8	45930.9	55136.7	61444	42271.3	52842.2	91126.1	56654.5	37477	138129	35933.9	49195	66830.2	41394.1
pos_709	20-hydroxy LTB4	30191.1	31732.2	29198.5	31969.6	31563.9	34470.6	28649.1	32340.4	21183.6	28712.1	26936.1	16941.7	20262.1	34373	25283.4
pos_7094	2-Methylquinolin-4-ol	2355.14	1162.18	19605.6	23713.2	31520.1	231.432	714.742	1458.76	2.41e-14	36598.8	8014.76	1670.13	670.958	2444.71	10.3103
pos_7096	Rimexolone	196536	158911	477131	473631	619170	150222	190760	66077.9	177073	238361	874543	287718	254923	171201	94437.6
pos_7101	PE(18:1(11Z)/16:1(9Z))	8409.26	10294.3	86.4475	15.4895	12.1985	136.991	4.81185	217.847	171.952	507.999	2.41e-14	2.41e-14	2.41e-14	4.31813	1489.37
pos_7110	Thiamine	1599.93	590.551	3126.13	2811.24	4381.29	1089.76	1332.44	1321.94	2133.54	1837.42	5747.14	2682.7	2651.67	1422.04	372.025
pos_7114	3-alpha(S)-Strictosidine	39.6107	116.98	109.386	6.68832	314.596	170.97	383.818	1769.03	155.346	20.8202	548.153	99.7228	94.259	4.46652	42.5103
pos_7117	3'-N-Debenzoyl-2'-deoxytaxol	43777	28045.8	50550.2	33001.2	43108.5	40984.1	28527.2	30181.7	62755	74105.7	133602	199693	100211	30440.7	30903.4
pos_713	L-d-1-Pyrroline-5-carboxylic acid	233.287	144.514	636.233	911.567	1265.45	309.342	379.623	102.099	216.016	332.764	2962.23	1027.9	1109.64	337.8	191.152
pos_714	3-Hydroxy-5-methylhex-4-enoyl-CoA	295.27	40.0168	1022.8	1698.53	4089.05	692.799	815.96	312.763	3386.93	290.034	6591.16	3744.78	2594.15	85.0558	84.6045
pos_715	2-Methylpiperidine	813.26	383.172	2464.62	5686.44	15995.4	56.4702	2.41e-14	2.41e-14	2.41e-14	2.41e-14	2.41e-14	2.41e-14	2.41e-14	2.41e-14	43.32
pos_7172	Vanillyl alcohol	3352.35	2915.54	11683	8279.2	20428.8	8133.45	11583.5	4592.1	7506.87	13441.9	46781.8	28885.6	26748.6	4470.68	6461.81
pos_7173	Indole-3-ethanol	1908.84	2.41e-14	13418.1	3902.34	17490.5	2.41e-14	2.41e-14	688.489	841.899	400.875	12979.9	10758.5	2545.74	174.562	201.188
pos_7190	CDP-DG(18:0/20:4(5Z,8Z,11Z,14Z))	18137	17722.3	16409.4	21796.9	15340.2	43954.1	21699.5	211887	329994	24826.5	19559	18637.1	17110.1	218450	17758.1
pos_7191	Estrone	1572.39	1207.08	4364.02	1868.89	6374.55	2050.7	3348.26	408.754	1139.48	3960.85	13156.3	7398.98	7946.2	613.718	1918.1
pos_7192	Deoxycoformycin	19840.5	13506.8	70697.6	53876.1	95430.7	4935.57	6646.5	104.201	1093.75	2656.55	25609.9	5357.09	9312.3	481.833	1307.93
pos_7214	3-Dimethylallyl-4-hydroxybenzoate	7244.44	3097.12	18415.6	12303.7	21955.4	1345.34	4132.11	376.267	234.715	3807.8	2442.18	1974.57	1519.25	2.93592	136.766
pos_723	nicotinic acid D-ribonucleotide	556.107	244.678	2519.22	1384.86	3266.6	1799.87	3385.61	4294.13	5143.71	2915.01	9994.92	11582	6031.85	879.005	410.213
pos_7239	menaquinone-1	584.71	733.106	2409.55	1356.31	2046.25	334.66	746.191	86.5502	109.986	1145.03	2976.77	1726.36	1738.03	89.5594	286.303
pos_7262	3-[4-(2-methylbutan-2-yl)phenoxy]benzoic acid	1542.93	1455.03	5398.75	4012.13	6160.76	1507.46	2083.09	1396.2	1846.74	2890.52	4754.58	3075.31	2838.23	1486.98	717.845
pos_7274	1-epi-Valienol 1-phosphate	2.41e-14	2116.26	1218.85	3746.75	1407.56	496.949	105.215	2.41e-14	20.1904	2.41e-14	927.767	561.831	1391.46	31.0113	347.689
pos_7290	6'-Oxo-G418	4014.59	5399.51	5154.11	5831.58	4166.87	21935.4	6289.19	30242	13599.1	8442.91	5371.69	7045.58	4828.8	23656.3	5233.76
pos_7316	PE(16:0/17:0)	1141.7	1244.27	2.41e-14	242.538	2.41e-14	885.917	2976.17	2.41e-14	2.41e-14	2.41e-14	2.41e-14	1085.56	1939.01	2.41e-14	8652.32
pos_7327	Capillene	2093.74	1799.13	5535.93	4235.34	6201.47	2777.08	1645.41	8129.95	9312.79	2586.05	6306.69	3181.26	2790.97	9678.43	954.013
pos_7330	Methyl jasmonate	3443.74	2100.52	9213.56	6436.59	8178	816.912	1002.91	1273.19	1754.83	1719.67	3942.64	2340.33	2295.79	1440.64	122.483
pos_7331	Amobarbital	10785.4	9444.01	28356.9	20085.5	31266.4	35676.4	10460	84238.5	89869.6	23225.7	32904.7	35375	21724.6	89296.6	6954.55
pos_7336	15H-11,12-EETA	128774	112179	342423	217542	355198	516726	105789	1.18606e+06	1.32193e+06	281692	241212	370323	184708	1.2664e+06	90513.7
pos_7349	Taurocholate	333349	267791	658124	617790	755840	7.29832e+06	269841	2.26318e+07	2.27584e+07	1.57878e+06	463603	1.91804e+06	489621	2.37318e+07	340583
pos_7356	2-Naphthaldehyde	245.833	202.532	1364.39	827.61	1056.14	1413.05	156.665	3290.26	3279.43	705.124	1376.23	1244.99	782.056	2812.63	10.4844
pos_7357	Dethiobiotin	3885.47	3213.43	11945.6	8573.37	12325.7	5124.58	3325.28	10419.2	11953.8	6261.76	13932	7826.96	6126.29	12189.5	1171.07
pos_737	2-Amino-5-epi-valiolone	20443.7	27161.1	42701.9	46241.8	55814.6	14883.2	12878.9	10623.3	8289.5	17200.9	24316.9	14224.9	17481.4	13238.7	9219.65
pos_7374	o-Methylbenzhydrol	1155.82	1094.85	3383.32	2464.66	3650.88	3170.73	1160.61	4523.03	4743	2979.62	4706.2	4098.99	2734.46	4572.26	338.54
pos_7378	taurocholic acid	3307.81	3744.01	3074.88	4177.07	2430.31	19456.7	4905.29	26433.1	28000.2	7977.58	2649.2	9082.91	3406.31	20096.9	3268.64
pos_7382	1,2-dihydrostilbene	2706.06	2221.78	7847.99	6324.12	8810.61	7132.7	2383.02	16929.4	18360.1	5320.76	8753.38	6847.23	4650.52	18168.7	745.354
pos_7385	Cytochalasin B	132952	88370.1	231636	232073	309057	3.45526e+06	124816	8.30594e+06	9.0353e+06	995054	235461	1.2469e+06	281492	9.29758e+06	205969
pos_739	Cytidine	889.753	900.79	2563.65	2415.35	5117.89	398.766	302.747	246.776	571.128	264.226	2209.08	1242.74	1128.18	449.074	60.5255
pos_742	Deoxyuridine	233.802	1208.61	3065.86	2445.81	3850.47	588.721	381.293	4.97517	311.702	1156.54	1657.54	850.061	604.413	446.366	2.41e-14
pos_7423	Tetradecanoic acid	174129	228960	359693	313707	447607	194411	192706	162454	185344	192457	488698	236796	318740	142513	168577
pos_7425	DL-Pipecolic acid	254.531	548.186	506.502	191.218	300.863	1451.3	2603.21	1127.06	2436.53	2173.99	12032.5	8677.14	8499.06	5635.94	2791.14
pos_7430	N7-Pan	844.052	700.373	4807.2	2996.16	3928.55	1337.25	209.555	2295.14	2512.44	1137.52	2367.32	569.052	491.789	2040.77	32.9523
pos_7438	19(20)-EpDPE	19351	19060.4	92721.9	61904.7	77126	9636.37	16756.3	2519.71	5013.41	23144.4	41888.5	20980	27136.5	6216.47	6039.04
pos_7441	Norecasantalal	900.376	123.503	732.199	588.366	1013.53	155.533	41.6769	41.6064	2.41e-14	569.668	484.517	1641.88	888.206	220.081	36.1258
pos_7460	20,21-Diprenylterpendole J	98166	6676.52	341537	18944.6	15081.8	519.261	1046.21	47.608	32.514	228.487	4.72324	20.0521	122.386	139.925	452.665
pos_7469	CDP-DG(18:1(11Z)/16:0)	4384.65	4125.42	6700.17	4278.34	5413.74	7124.8	4739.79	25019.4	14360.2	7538.7	2452.04	31351.3	6102.65	28780.3	5455.01
pos_7477	5,6-Dihydro-5-fluorouracil	1531.55	1753.8	460.689	1386.54	4857.36	3687.32	5715.97	9094.62	6020.49	578.293	3725.89	3019.41	1050.34	1500.51	5061.7
pos_7478	Malvidin	265862	342518	217343	190603	539532	478370	490971	880409	558336	138272	415608	351752	143126	181014	354100
pos_7498	Tobramycin	52027.9	53174.8	162633	14221.1	43000.9	7346.31	53593.2	4934	4306.96	12352.5	9673.8	75400.3	35623.6	5813.19	27361.3
pos_7522	alpha-hydroxy myristic acid	811.744	252.905	2275.65	1007.06	1990.33	295.123	317.257	335.694	511.89	1513.93	4819.7	1978.69	1408.34	374.907	792.561
pos_7528	Vulgarone A	31364	33179.7	68496.9	95712.5	88852.2	22901.6	22420	25374.9	26927.3	29438.8	70272.7	41440.1	40404.5	20053.4	23296.7
pos_753	Ile Lys	25554.2	25504	9564.23	13145	5027.77	36525.2	20386.6	19909.7	16261.3	16698.8	4507.2	7883.62	14230.2	25214.6	26399.7
pos_754	Isoleucyl-Histidine	38194	42978.8	74697.7	62025.7	81100.6	41644	27415.5	22141.3	23517	26782	35067.3	25868.5	35856.2	32912.8	31435.5
pos_755	C20912	191606	818306	538107	1.28051e+06	675884	389077	417531	180695	157332	597558	585366	235545	420729	247706	89475.8
pos_7550	(S)-Chiral alcohol	810.426	501.161	2659.76	1033.38	1424.79	162.153	523.298	502.899	44.522	1047.84	3562.62	2681.03	1961.43	704.414	59.9107
pos_7552	5''-Phosphoribostamycin	7525.86	16061.3	4128.15	7879.46	9289.56	21944.2	38746.8	58538.8	23957.2	2399.8	80946.1	60039.5	19990.4	13573.9	26041.4
pos_7554	PA(17:1(9Z)/17:2(9Z,12Z))	73644.9	7312.21	194666	4715.79	5634.94	456.314	289.116	5.26052	19.318	408.318	62.7865	1.91066	41.4194	47.2192	107.396
pos_757	Ile Arg	17638.1	19330.5	8333	9841.2	4240.01	27181.5	26135.5	14117.1	13218.6	19618.4	1065.9	8391.07	11657.2	23182.5	28882.9
pos_7589	2-(7'-Methylthio)heptylmalic acid	9844.56	7797.01	19587.9	17339.9	33882.4	915.817	868.237	54.163	286.84	3564.26	7422.39	2972.64	3299.85	242.232	645.31
pos_7591	7,8-Dihydroneopterin	2106.61	2416.33	4377.16	3122.54	4850.15	6571.65	8629.55	7629.26	10253.2	8960.54	24256.5	15751.9	15893.7	13622.6	6851.77
pos_7593	D-Urobilin	31868.4	33162.7	57062.6	53747	154257	24895.7	31880.6	24187.7	50897.7	65730.5	261272	128622	129767	41021.5	30563.4
pos_7595	CDP-DG(18:0/16:0)	12711.9	11031.1	23964.4	14896.3	19900.3	77298.5	11567.8	389149	201029	29830	8171.07	69972.9	16117.5	442395	14375.9
pos_7597	Terpendole C	8784.81	9138.48	15934.4	5169.77	18253	4505.07	9580.06	6798.05	8487.2	9711.38	3561.03	40820.1	23276.7	12014.6	7988.03
pos_7605	delta2-THA	1.22676e+06	1.44508e+06	3.42047e+06	983345	2.14057e+06	886309	1.36114e+06	900370	840356	878714	1.15866e+06	2.51669e+06	1.73505e+06	1.42493e+06	1.23654e+06
pos_7607	PG(19:0/16:1(9Z))	6387.69	7810.75	24548.2	585.639	6199.84	1186.89	11065.6	1552.55	1457.77	3345.55	351.501	24377.5	9986.12	7077.91	6039.48
pos_7613	n-Octanamide	1505.69	1827.07	4618.23	1523.26	3779.24	1303.43	1582.04	2852.48	2380.67	1120.59	871.375	2939.35	2151.71	3386.88	1381.74
pos_7619	cis-3-(3-Carboxyethenyl)-3,5-cyclohexadiene-1,2-diol	6423.68	29622.6	9719.9	12766.7	7976.72	19759.8	20774.1	41491.4	13214.8	222.325	26904.8	10049.4	10714.3	26240.9	19430.7
pos_7620	Deoxyguanosine	24.5376	20.2202	14.8319	91.1667	171.694	429.867	5.66428	1602.74	354.779	683.497	2469.14	1382.99	1195.87	500.032	99.142
pos_7624	(-)-Jasmonic acid	458.018	509.927	1071.07	908.962	1576.14	593.974	669.747	325.951	462.228	1338.97	2347.28	1444.57	1225.94	521.115	417.316
pos_7625	(E)-2-Tridecene-4,6,8-triyn-1-ol	93.7777	165.397	313.197	248.282	465.783	175.536	229.227	88.7219	175.431	436.143	678.976	406.493	482.793	110.539	57.7334
pos_7626	(卤)-Anisoxide	3175.08	2685.84	6385.52	4202.5	7528.04	5447.23	8906.51	3866.47	4831.85	17815.8	25433.2	23183.7	18555.6	7815.27	5813.25
pos_7630	Junceic acid	5473.89	6328.83	15065.4	10702.8	15949.4	6106.64	8453.81	10579.2	17664.6	27331	8530.72	6795.08	13099	12815.9	4761.82
pos_7633	8-Demethyl-8-(2,3-di-O-methyl-alpha-L-rhamnosyl)tetracenomycin C	46203.7	130572	59337.6	72281.7	89914.8	100477	99720.7	249986	121431	37622.8	606238	194134	61654.8	25736.3	172596
pos_7635	(3R,2'S)-Myxol 2'-(2,4-di-O-methyl-alpha-L-fucoside)	6428.3	2879.61	43540.4	11091.5	41471.1	181.875	151.632	8.73982	18.9252	1357.17	2.41e-14	59.756	6.80046	53.8277	36.1836
pos_7641	3-Oxo-alpha-ionol	9217.02	9328.21	18155.2	14132.1	24078.8	17156.2	21058.7	14300.3	13085.3	28669.5	36356.2	35494.2	29625.8	16371.4	12882.6
pos_7643	L-4-Hydroxyglutamate semialdehyde	775.669	1332.87	2539.32	106.81	1333.53	245.766	445.364	314.271	413.259	223.736	563.138	761.738	773.695	1119.72	366.859
pos_7651	7,8-Dehydro-beta-micropteroxanthin	96935	76035.8	176306	261447	304020	7025.95	12407.4	4702.81	13710.2	26311.3	21658.4	15483.4	20206.9	11284.5	6058
pos_7663	L-Ala-L-Glu	629.679	259.773	936.889	501.603	574.922	247.954	391.967	2104.44	327.513	286.285	1634.4	460.306	501.917	456.406	150.642
pos_7674	Discadenine	1250.04	1155.37	2109.59	1366.44	2155.45	1277.83	1727.14	1301.51	1832.9	1789.11	3139.09	2661.14	2346.75	1923.3	968.32
pos_768	N-Acetylglucosaminylasparagine	7629.2	9224.13	19421.1	16968	20009	7326.83	8138.91	3715.37	6200.76	9276.83	15683.8	9987.34	11423.6	7144.71	4790.64
pos_7681	4-Isopropylphenylacetaldehyde	574.219	1394.3	1260.38	1709.22	1690.99	491.869	651.483	253.84	439.613	792.353	1371.58	939.173	823.337	404.406	264.671
pos_7682	(22E)-1伪,3尾-Dihydroxychola-5,16,22-trien-24-oic Acid	58914.9	44876.6	149720	144110	187844	123529	79672.3	42045.8	116507	128780	229058	160451	220726	157697	54993.1
pos_7688	24-Ethylidenelophenol	52959.2	53117	434834	14447.2	59414.5	364.02	500.031	290.398	1537.05	3047.83	1.40834	1664.91	714.499	533.922	381.104
pos_7702	3尾-Hydroxychola-5,7-dien-24-oic Acid	873612	1.01814e+06	2.5337e+06	878073	1.88171e+06	1.3312e+06	1.02496e+06	607810	992370	1.00634e+06	1.37991e+06	1.86389e+06	1.869e+06	1.50527e+06	961459
pos_7716	2-phenylethanol	33.0688	2.41e-14	102.499	2.41e-14	17.5979	527.169	461.588	331.658	594.068	368.485	104.653	1153.19	160.045	94.1574	361.049
pos_7718	Biocytin	6560.81	114771	2.41e-14	860.416	2.41e-14	43635.6	70305.9	87262.8	13094.9	6531.56	45033.7	10932.8	16852.9	123217	52695.7
pos_7719	Avermectin A1b aglycone	47994.2	54287	74993.5	69603.7	101466	30458.6	57212.7	21950.5	48906.7	90331.6	257448	111053	201251	71318.7	23859.9
pos_7723	epsilon-Caprolactam	10581.3	7911.5	32954.9	31016.7	48025.6	7493.2	6967.47	4833.46	6052.22	7526.69	17953.6	14466.4	10470.8	6454.77	4538.32
pos_7724	Traumatin	651.826	635.388	1332.97	1115.3	2090.94	832.029	638.687	406.097	749.189	922.179	2039.21	1532.75	1571.64	885.17	406.696
pos_7729	2'-Deoxyadenosine	100.903	212.234	140.999	146.107	373.325	363.894	865.138	425.38	626.69	396.481	1009.92	1201.2	625.308	524.876	530.43
pos_7732	4-Ethyl-2-isopropyl-5-methylthiazole	15390.2	17924.7	41497.4	30164.8	42139.1	12835.1	16067.6	16238.9	18860.9	14499	37505.5	26448.3	24475.7	14944.9	15028.4
pos_7734	Verruculogen	4023.26	2396.09	7988.87	9790.15	13556.5	905.172	579.492	20890.5	19174.8	120.643	19803.9	20.2674	1355.33	3772.68	382.016
pos_7744	Emindole SB	777.496	529.127	1933.95	940.82	3075.66	5749.92	409.502	852.166	10631.7	7819.59	1059.4	468.361	2754.28	3906.2	461.507
pos_7769	ethyl-9-decenoate	41.8896	19.3175	88.5147	53.815	83.3284	716.609	85.3522	848.83	437.865	1138.3	304.503	213.888	129.282	1365.54	55.3945
pos_7771	9,10-Dihydroxy-12,13-epoxyoctadecanoate	19396.2	13413.4	6312.03	45260.9	111007	19.872	126.032	345.09	704.443	1148.2	372.391	2.41e-14	1201.92	2.41e-14	2.41e-14
pos_7772	octyl 2-acetamido-2-deoxy-alpha-D-glucopyranoside	2.41e-14	0.0510177	750.345	1.3908	66345.5	495.995	120.047	5856	20757.6	5377.44	1722.81	73.5572	1347.11	9933.87	2356.87
pos_780	(4-{4-[2-(gamma-L-Glutamylamino)ethyl]phenoxymethyl}furan-2-yl)methanamine	94686.3	108466	88315.8	99618.3	84767.3	114535	105798	83116.8	66724.4	114483	77989	57940.7	66978.1	113378	83227.7
pos_7808	Norbelladine	2914.73	2324.11	7329.42	5436.28	10307.3	2864.49	3290.82	3680.63	5413.23	6111.2	12209.6	13515.8	9863.25	6431.71	3115.87
pos_7810	7-OOH-5,8-dien-3beta-ol	76213.8	58389.7	207155	149489	196806	43146.2	55375.5	38170.6	75540.8	80399.2	60489.9	115209	102964	87266.5	47999
pos_7818	2-(3-Carboxy-3-aminopropyl)-L-histidine	972.801	1149.92	2992.57	2588.69	3493.67	573.414	606.362	909.548	621.16	373.781	2359.14	1095.2	933.325	204.824	717.102
pos_7828	PG(18:1(11Z)/17:0)	2.41e-14	3.94432	2.41e-14	473.858	2.41e-14	255.018	3012.26	2.41e-14	2.41e-14	106.847	53420.6	5343.1	1614.99	2392.57	2.41e-14
pos_7830	Sphinganine 1-phosphate	2037.97	131.589	6425.96	3382.77	7399.38	4471.45	7774.93	4.03238	1417.39	5631.79	59541.9	13570.7	6606.79	4298.92	1365.42
pos_7835	gamma-Glutamyl-gamma-aminobutyraldehyde	67.9408	2.41e-14	2.41e-14	2.41e-14	2.41e-14	2298	1751.81	7095.58	5450.45	2203	3618.7	3418.89	1474.83	4360.11	6293.28
pos_7842	2E,7-Octadienal	35.8313	28.7031	2.41e-14	130.091	146.75	49.6787	83.6485	15.6011	21.893	115.054	299.205	178.103	229.349	69.5071	49.1795
pos_7845	2,6-Dimethylnaphthalene	7245.43	3854.25	15037	13564.6	17500	12771.7	12046.2	5624.74	15419.5	18319.2	51053.9	29145.5	22227.6	13625.3	8230.63
pos_7848	4-(1-Ethyl-2-phenylbutyl)phenol	55130.6	36121.6	117443	99906.9	131558	94018.4	88073	46149.4	108824	123836	344390	204311	157614	93993.1	61955.1
pos_7849	[6]-Shogaol	14174.1	7932.25	28219.1	25358.2	34035.1	22327.9	23623.2	12432.8	24945.8	30129.7	90401.3	50744.1	38305.6	23749.6	15672.6
pos_7850	Cembrene	16551	9200.92	31842.9	32770	46815.9	25333.7	27086.1	13902.1	26807.3	32746.1	104191	58762.4	44354.4	28019	17793.3
pos_7859	2-deoxy-D-ribose	59.1275	2.41e-14	2.41e-14	135.588	224.355	548.474	318.058	60.7835	494.835	630.84	2505.66	1556.69	838.154	238.282	202.48
pos_7864	Hydrocinnamic acid	10646.4	5435.42	20684.9	19282.5	24066	16993.7	17805.5	7824.46	18801.8	22477.5	72272.7	39712.2	30605.6	18932.9	11962.5
pos_7865	Phenylethyl alcohol	683.136	245.869	1414.04	1368.94	1998.7	2315.82	2082.18	1017.28	3000	2984.22	9157.65	4842.34	3499.41	2072.36	1084.44
pos_7866	Phenylethylacetate	20364.8	10738.4	42487.6	38287.2	47298.3	39694	35849.4	16161.3	46467.4	51628.8	159950	85941.8	67270.3	40712.7	24596.2
pos_7872	Anethole	11886.6	7943.32	25731.9	24152.6	30894.1	17239.2	15892.4	9402.83	20195.2	22530.5	66172.5	38470.1	29941.6	16811.1	11651.9
pos_7873	4-Isopropylbenzyl alcohol	2372.69	1038.43	5066.19	5118.2	7489.67	3540.33	3433.81	1887.49	4175.88	4467.82	13827.5	7449.69	5891.49	3505.06	2099.66
pos_7876	11,12,13-Trinor-1,3,5-bisabolatrien-10-oic acid	15984.4	8483.65	31570	28251.6	39748.5	35539.1	26395.7	17639.6	42049	42252.1	103813	58225.4	54793.8	33039.9	19602.1
pos_7877	Ethyl (2E,4E,7Z)-Decatrienoate	17678.1	10528.2	36871.8	33547.2	48484.3	31391.1	29157.8	17463.5	35387.8	39334.9	114255	62249.9	52334.4	32226.4	18577.9
pos_7878	guaiazulene	50189.9	33429.2	110403	92778.3	124676	84727.9	73166.8	56937.9	106805	105212	289728	175032	134301	98803.8	51048.1
pos_7880	1,8-Diazacyclotetradecane-2,9-dione	44598.6	22118.2	80424.2	74189.8	102937	67980.8	62379.8	30619	77314.8	87096.2	261160	146430	112028	68274.3	43367.3
pos_7881	3''-Hydroxy-geranylhydroquinone	5090.75	2820.89	11449.8	9526.47	12972.1	11004.5	9593.66	5253.78	13451.7	14255.8	42037.6	23255.9	17435.2	11800.6	6547.89
pos_7884	Tehydroabietic acid	2417.32	1184.6	4435.65	4045.99	5878.63	1905.57	2031.29	1469.8	1977.91	2788.85	7376.85	4422.64	3691.66	1812.65	1469.05
pos_7885	17-Methyl-18-norandrosta-4,13(17)-dien-3-one	1079.91	704.052	2351.74	2015.36	3047.1	1230.09	1356.77	912.623	1473.77	1748.64	4220.59	2649.74	1917.71	1177.73	756.624
pos_7886	13-Octadecene-9,11-diynoic acid, (E)-; Exocarpic acid	27502.2	19748	59603.9	54121.6	81742	34139.6	34470.7	19901.3	38892.9	49249.8	107930	64975.7	59001.6	34854.5	21338.5
pos_7887	(11Z)-8,18-propano-retinal	41199.2	27774.7	81462.2	80173.2	116969	77963.9	56226	33221.3	90690.5	94470.9	212223	114003	127299	67204.9	40001.8
pos_7890	23-hydroxy-24,25,26,27-tetranorvitamin D3 / 23-hydroxy-24,25,26,27-tetranorcholecalciferol	114229	61868.2	245797	258238	315887	189772	176669	80031.8	216847	237982	719796	390861	305618	178203	121697
pos_7899	1b,3a,12a-Trihydroxy-5b-cholanoic acid	59578.1	32067.6	116457	117399	150372	91171.7	91883.2	31191.9	88357.7	134718	440326	223747	152696	90255.9	53327.7
pos_7902	3-Isopropyl-3-butenoic acid	120.294	2.41e-14	154.372	252.408	920.124	545.676	394.87	98.5221	420.424	729.412	3869.9	2013.22	1337.38	336.587	265.635
pos_7905	Styrene-cis-2,3-dihydrodiol	725.749	347.228	1572.48	1575.18	1843.09	1230.06	1035.53	600.858	1432.88	1571.32	4273.01	2420.98	2062.31	958.949	804.766
pos_7925	Megalomicin B	27028.4	14262.8	71638	48067.5	57744.4	36663.1	33928.8	20016.3	51602.8	62355.7	41154.2	99646.9	91251.9	81992.8	31369.2
pos_7931	20-O-Methyl-19-chloroproansamitocin	15417.8	14988.2	39556.6	42334.5	53146.6	38875.7	30554.8	63176.8	33279.7	26835.9	20670.5	23608	24809.5	55882.4	10456.5
pos_7943	Erythromycin	3581.98	876.286	5974.96	4325.16	6666.76	111.744	400.287	77.4674	440.148	6185.57	2016.76	6406.16	6534.3	97.57	96.8845
pos_7945	Avermectin B1b	17596.8	19371.3	12995.8	7390.31	7700.9	6310.92	9193.83	21714.6	7465.4	8207.49	965.631	989.372	421.146	27702.6	17170.4
pos_7951	1-Isothiocyanato-7-(methylthio)heptane	50.4475	292.77	55.8349	47.2069	251.913	434.388	334.937	409.109	441.922	544.337	211.577	2.41e-14	2.41e-14	391.675	2.41e-14
pos_7956	nonaprenyl 4-hydroxybenzoate	9378.39	6940.28	36384.1	54765.7	43049.6	2990.64	1385.32	106.917	335.258	3876	21328.8	7700.95	3536.8	1654.61	518.23
pos_7967	alpha-Amylcinnamyl formate	10707.6	6987.51	22239.4	19919.9	24256	15284.1	14516.6	14834.1	16085.8	19901.2	52064.3	30582.1	24054.8	15268.4	9445.49
pos_7971	6'-Oxolividamine	5566.99	5024.95	12385	13675	16594.5	1954.54	3601.93	984.937	1510.64	4223.07	5301.02	3828.77	5115.86	2309.6	1445.36
pos_7989	Temazepam	561.103	14825.3	2.41e-14	2.41e-14	1280.16	29624.5	40394.2	121071	98627.1	22601.8	108946	349259	713.082	10284.1	94993.7
pos_8007	Taurodeoxycholic acid	27208.2	27347	64485.2	54803.5	74755.3	365931	27389.7	1.32989e+06	1.99573e+06	142579	44573.6	107805	37715.9	1.0408e+06	22574.5
pos_802	dTDP-L-olivose	374.065	10.1533	1125.89	5875.1	12174.2	1061.23	1427.04	446.828	2624.42	143.406	7840.54	2604.26	4813.01	442.349	77.7771
pos_8021	PS(18:1(11Z)/19:0)	10880.3	8197.41	27658.5	23540.1	27173.1	3937.84	3826.4	1952.33	4164.76	12495.4	33450.1	9686.65	6843.91	5296.58	2674.56
pos_8024	7alpha,12alpha-Dihydroxy-5beta-cholestan-3-one	25850.2	15661.5	52209.2	60217.2	83642.6	1186.46	1410.32	817.593	1969.81	4519.44	1283.12	2874.04	2515.32	3474.2	549.793
pos_8032	Lysyl-Isoleucine	2.41e-14	2.41e-14	3.97584	2.41e-14	12.4946	49.543	0.693289	270.887	84.6954	430.454	25.2946	6.28473	152.286	775.194	2.41e-14
pos_8034	(S)-Argpyrimidine	2.41e-14	2.41e-14	22.487	2.41e-14	2.41e-14	73.4389	439.619	23.1626	380.894	1029.82	1649.29	241.805	1444.71	2689.94	2.41e-14
pos_8035	Laudanine	8027.3	22019	4837.71	6645.43	8059.11	25310.4	20158	71948.2	58428.4	88297.9	19965.5	26844.6	7375.64	93919.4	13115.9
pos_8040	Geranyl-hydroxybenzoate	1490.46	1950.93	2812.46	2081.52	3010.49	3394.2	2483.39	5571.22	7106.99	9631.85	6049.63	4524.69	4681.83	9057.26	1873.45
pos_8042	3beta-Hydroxyergosta-7,24(24(1))-dien-4alpha-carboxylate	3483.82	2522.98	10025.8	8377.01	10884	5160.65	1016.96	932.203	13248	2268.29	973.944	727.173	423.687	13913.7	322.009
pos_805	dTDP-D-fucosamine	1264.03	89.979	5917.62	5802.39	15225.1	1471.38	3443.26	998.083	7471.05	1957.29	12336.8	7947.25	4067.5	181.839	2.41e-14
pos_8053	L-Ala-gamma-D-Glu-Dap	2940.71	2374.35	6078.35	3028.9	9124.04	1111.95	1677.46	827.141	2.20504	2.41e-14	3793.67	1862.56	387.867	83.6851	1090.67
pos_8066	ESTRA-4,9-DIENE-3,17-DIONE	13022.7	6502.38	23158.1	20863.1	19999.5	24195.5	8201.99	7761.53	34100.1	32094.5	17420.3	17818	88612.5	65313.6	11162.1
pos_8067	Eicosatetraynoic Acid	4647.84	2906.73	9041.57	7286.42	7016.76	7890.13	3260.97	3109.57	11269.7	11254.8	7119.78	5164.42	27082.5	20198	3674.41
pos_8069	Prostaglandin D2 (PGD2)	697455	515372	1.55149e+06	1.30275e+06	1.64111e+06	1.1194e+06	693996	408263	1.42237e+06	1.63572e+06	1.94864e+06	1.26716e+06	3.20088e+06	2.08978e+06	569247
pos_808	UDP-N-acetylmuramoyl-L-alanyl-D-glutamate	2.41e-14	2.64497	338.37	1476.4	7809.05	2120.36	1146.17	586.269	2708.05	2.41e-14	10580	4485.24	2546.64	140.134	305.752
pos_8084	Fumigaclavine C	112.302	193.58	232.055	168.612	328.984	288.903	12236.8	1877.23	241.648	2965.36	1610.36	1014.24	232.788	33.168	53.1781
pos_809	N-Vinyl-2-pyrrolidone	599.723	359.362	1343.55	1110.19	2870.06	393.757	157.09	147.705	86.4053	132.986	136.008	251.242	143.55	280.006	482.684
pos_8096	all-trans-4-Hydroxyretinoic acid	4554.48	3649.68	9544.55	7854.14	11870.2	10275.5	7223.67	5465.12	11411.2	12942.2	19967	11565.8	13824	8630.76	4092.25
pos_81	L-Homoserine	12.8443	3.76587	42.4128	49.3305	19.291	75.1787	49.9819	53.5124	24.9372	54.8848	28.4293	63.9159	39.2094	63.2764	83.1202
pos_8105	1,4-Diethylbenzene	2580.71	1467.98	4175.85	2933.07	5546.89	7448.99	3481.5	3621.33	8505.59	7861.37	12928.4	7204.11	6831.71	4784.57	2711.84
pos_8106	2,6-Dimethylbenzenethiol	563.473	355.967	1278.66	943.29	1105.83	1915.56	782.044	918.262	2490.5	2248.11	2668.61	1643.6	4074.13	2425.62	697.508
pos_8108	1-Methylnaphthalene	3786.47	2276.58	7377.77	4582.7	7384.64	11083.7	4688.49	5114.64	13872.9	11817.4	16569.4	10024.6	14345.2	9506.97	4161.77
pos_8109	2-Deoxystreptamine	8562.81	4727.07	15490.2	9829.78	18730.8	26511.6	11391.4	11903.3	31116.5	27667.4	40475	24259.9	29647.1	18534.3	9498.19
pos_811	1-ACETYLPIPERIDINE	521.779	739.627	1366.92	1670.97	1638.4	424.486	51.2569	136.841	67.9293	298.678	627.097	467.769	292.53	177.488	67.7344
pos_8113	Piperidione	26976.6	19186.7	51249.4	37603.3	54949.2	55479	24453.6	26929.4	69649.9	61545.6	81994.7	49905.7	76916.2	51593.8	21153.7
pos_8114	1,4,6-Trimethylnaphthalene	6839.83	5148.23	14492.6	10916.6	14937.2	13487.7	6362.3	6286.24	16123.9	15190.8	22271.3	12731.6	17058.1	11121.6	5192.98
pos_8117	Chamazulene	10167.3	5907.81	16829.3	11748	19324.5	24395.9	10155.5	10359.9	29000.3	26427.5	36695.6	22683.9	30208.5	18803.8	8839.71
pos_8118	1-H-Inden-1-one,2,3-dihydro-3,3,5,6-tetramethyl	641.714	429.24	1500.38	1140.16	1610.17	1366.14	847.536	705.284	1180.41	1355.75	2671.45	1454.76	1224.82	717.721	488.236
pos_8120	2-Benzylidene-1-heptanol	4760.48	2136.98	3646.11	2518.35	3096.73	813.297	689.547	659.543	876.911	1258.65	1912.14	1666.54	661.393	852.253	636.806
pos_8121	12-hydroxy-3Z,6Z-dodecadienoic acid	12831.5	6838.21	23153.1	14539.3	27547.6	44194.2	19697.9	20204.9	52349.6	48036.3	70172.6	40075.4	45194.4	28269.7	15564.8
pos_8125	(8E,15E)-1,8,15-Heptadecatriene-11,13-diyne	7990.35	5695.65	14036	8062.19	16153.1	24779.5	11181	11742.6	28249.7	26480.8	42823.2	24144.4	25263	15807.7	9832.76
pos_8126	5-Aminopentanoate	5832.32	3159.12	10752	8942	12155.7	11751.8	5799.24	5674.75	14456.6	14834.5	21298.8	11435.2	27825.5	20982.6	5601.62
pos_8127	Sundiversifolide	10660.4	7515.91	21316	15123.3	23454.1	28789.9	14208.2	16661.8	36674.8	36114.5	48374	29472.4	35522.6	25927	11254.6
pos_8128	Dehydrofalcarinone	1799.53	791.822	3355.59	1838.14	3434.17	7765.58	3034.68	3055.79	8535.56	8132.19	11584.8	6342.26	9693.9	6175.02	2523.08
pos_8129	Stearidonic acid	8070.35	4672.11	14276.6	9130.23	19979.1	29732.8	13567.6	13354.5	33852	31259.6	50021.9	28011.3	28026.6	17070.2	10999.7
pos_8130	4-[5]-ladderane-butanoic acid	13194	10191.1	28467.9	20794.4	25223.9	24377.2	13744.1	12287.4	27008.5	27220	42463.1	25576.5	26788.1	16761.7	10783.8
pos_8131	18-Nor-4(19),8,11,13-abietatetraene	11817.4	7121.98	21531.9	14132.3	26059.6	43388.8	19964.3	20409.4	51300.4	47730.7	70321.2	41456.6	42363.2	26093.2	16430.8
pos_8132	ent-3beta-Hydroxycassa-12,15-dien-2-one	601.051	352.617	1298.94	748.685	1167.82	1743.92	903.278	795.353	1620.05	1601.78	4101.52	1571.91	1418.52	792.828	660.713
pos_8133	Myrcene	4738.57	2681.48	8679.46	7026.46	12917.3	12577.9	6387.1	6813.93	13978.4	13410.3	22980	13312.4	13674	8732.44	5271.25
pos_814	D-Glutamine	6499.66	9561.8	4643.45	5060.64	2799.88	11299.6	6406.61	5673.39	6334.38	6733.04	6752.52	4040.82	6221.32	8452.32	5509.27
pos_8147	(R)-Butaprost	2.74475e+06	933775	4.49649e+06	1.76991e+06	5.94455e+06	1.62551e+07	6.3025e+06	7.04108e+06	1.78762e+07	1.46131e+07	2.29777e+07	1.35055e+07	1.40047e+07	7.25518e+06	5.51373e+06
pos_8149	(6Z,9Z,12Z)-Octadecatrienoic acid	4073.5	2554.88	23636.8	21656.5	9582.63	4134.68	17326.5	1424.96	845.311	2276.75	7112.53	3261.13	14366.1	3948.51	2043.57
pos_8164	Phenylacetaldehyde	235.851	122.403	599.206	152.407	711.992	818.708	405.81	526.983	991.148	806.678	1917.84	1060.72	1125.29	301.419	501.66
pos_8177	xi-3-(4-Isopropylphenyl)-2-methylpropanal	277935	184006	552947	490514	680864	37318.2	44877.7	28214.3	45119	72546.1	70211.1	79453	60618.9	44494.8	28119.2
pos_8179	8,10-Hexadecadiynoic acid	13803.4	13435.9	24480.1	17932.1	26762	26757.7	20401.3	22673.7	38766.2	38807.4	44389	31629.2	35441.5	32502.2	15483.4
pos_8182	delta-Tocopherol	271115	190974	386996	431741	740440	17.9428	103.913	12.8348	260.348	158.896	1258.15	637.909	172.642	88.952	110.609
pos_8210	5尾-CHOLANIC ACID-3伪, 12伪-DIOL N-(2-SULPHOETHYL)-AMIDE	165504	119191	336678	283202	323088	935371	257331	1.72773e+06	4.08251e+06	789830	393418	491724	767389	3.94468e+06	271798
pos_8213	Testosterone	555.538	1145.62	1570.86	1476.02	1775.35	894.89	1233.4	1204.79	241.116	1022.51	4279.39	1500.3	0.358021	2.41e-14	228.112
pos_8226	2,4,5,7alpha-Tetrahydro-1,4,4,7a-tetramethyl-1H-inden-2-ol	1720.75	3959.83	4228.47	3082.13	3183.3	935.604	436.98	808.839	1259.75	1150.28	2882.92	1836.86	839.591	253.764	856.167
pos_8231	PI(14:0/0:0)	20978	15924	43974.9	33341.2	57791.3	12528.5	19992.1	14763.6	12332.7	19784.7	54667.8	31879.8	20706.3	10220.7	15448.1
pos_8262	(17alpha,23S)-Epoxy-28,29-dihydroxy-27-norlanost-8-ene-3,24-dione	895250	677541	1.07801e+06	638848	1.42754e+06	16144.1	30726.6	10160.2	14321.5	33857.4	54994.1	30593.3	29535.7	13997.3	9387.4
pos_8265	fumagillin	110684	239229	58522.9	295362	242569	7413.81	10997.1	6611.56	7069.95	14336.6	5805.48	8938.21	6782	8501.72	3748.1
pos_827	4-oxo-N-acetylneuraminate	963.56	425.799	3510.58	4088.65	6111.5	1795.97	3253.4	1976.78	4395.54	1715.48	9254.42	6862.15	3857.09	1394.38	682.755
pos_8274	Coproporphyrin III	149254	108936	358307	294501	413811	205194	361709	108362	186376	426350	1.46987e+06	545085	528560	298146	112697
pos_8287	12-Methyltetradecanoic acid	33871.3	11081.3	69189.3	105627	132294	2.41e-14	2.41e-14	2.41e-14	2.41e-14	2994.69	513.305	3043.16	2.41e-14	2.41e-14	2.41e-14
pos_8289	Trehalose-6,6'-dibehenate	2.41e-14	212.506	1297.11	2.41e-14	1360.11	3883.38	30062.9	4139.68	56.2187	40084.5	22627.7	30192.7	5586.27	1489.93	433.545
pos_8293	4-(Glutamylamino) butanoate	2.41e-14	2.41e-14	2.41e-14	2.41e-14	0.176544	2.41e-14	2.41e-14	5713.17	2.41e-14	28.5235	0.712794	2.41e-14	2.41e-14	2172.12	2.41e-14
pos_8294	C16 Sphinganine	267532	339016	705435	525606	667238	302572	233785	310398	324295	297781	623769	368310	374990	258109	255840
pos_830	2-hydroxyphenylethanol	30576.7	101970	68514.6	154796	80313.9	49367.7	52248.3	36569.2	26850.8	72294.5	60993.5	27331.3	47846.8	37846.4	20339.7
pos_8320	(卤)13-Azaprostanoic acid	14963	8455.37	54444.1	23961.1	60283.3	8100.35	7163.81	13915.1	34664.5	60356.3	160728	65173.3	40576	36290.1	22470.4
pos_8336	N-Hexanoyl-L-homoserine lactone	2252.31	1929.49	3115.21	3218.01	4479.11	1964.79	2062.93	2652.86	1413.09	3958.18	3053.39	1796.43	1438.94	4239.49	429.036
pos_8337	12-amino-octadecanoic acid	161150	194115	402732	305002	389201	160415	121570	152272	175806	151639	338773	204366	194795	131355	130033
pos_834	Ecgonine methyl ester	512.119	1477.67	1565.14	2530.33	2831.51	357.058	169.538	20.6482	148.459	674.124	294.426	246.947	376.794	203.888	37.6853
pos_8351	7,8-Dihydrobiopterin	293.704	448.919	527.862	485.376	829.781	690.511	636.692	286.828	1043.9	1439.07	1463.53	850.081	1052.95	976.862	335.689
pos_8353	Pregnenolone	1052.34	768.716	1798.14	1706.14	2750.28	1075.82	1767.68	447.007	1540.02	2703.23	3455.55	2015.73	1904.78	1061.05	617.801
pos_8357	Geranyl acetone	1.14356e+06	1.36767e+06	2.8137e+06	2.25637e+06	3.01421e+06	1.1122e+06	876983	1.1882e+06	1.3565e+06	1.03796e+06	2.30969e+06	1.35122e+06	1.35434e+06	933925	892623
pos_8365	2,4,6-Heptatrienoic acid, 5-methyl-7-(2,6,6-trimethyl-3-oxo-1-cyclohexen-1-yl)-, (2E,4E,6E)-	832.559	954.505	846.035	722.563	1129.2	638.839	1340.12	516.7	444.635	2019.32	892.957	522.521	458.208	327.869	452.602
pos_8369	C16 Sphingosine	83403.6	128778	305888	217066	173615	150288	100651	98777.7	89612	117243	245520	198101	158572	80343.4	151231
pos_8375	Dendrolasin	11156.9	10230.1	25356.7	20431.7	35527.7	7266.92	7386.78	8569.36	8502.98	8671.49	20791.5	12866.9	11421.7	7182.1	6762.31
pos_8385	PC(18:2(9Z,12Z)/20:3(5Z,8Z,11Z))	2156.9	1508.41	4318.87	4117.21	5828.92	37652.3	1817.81	5485.26	59271.1	22924.2	1626.55	5146.94	36040.2	24020.9	4034.21
pos_8395	N,N'-Dicyclohexylurea	25991.1	28511.2	64108.4	55137	74368.1	34515.6	26252.5	33297.7	43616.1	33814.2	78164.6	47618.6	49245.3	33593.6	27895
pos_84	(2S,5S)-trans-Carboxymethylproline	141.868	125.336	423.199	428.472	185.682	533.599	446.103	560.454	359.753	457.047	247.182	387.159	404.704	614.159	547.549
pos_8404	6-Ketoprostaglandin E1	30.294	109.269	485.123	116.513	371.88	1357.04	9170.12	1634.51	265.227	3674.67	4573.96	3549.92	2116.32	825.887	1007.26
pos_8406	(3Z)-Phycoerythrobilin	23847.2	20725	51910.9	40236	68287.1	31621.7	42352.8	14173.6	33416.2	72337.9	197092	89561.6	110478	38978.7	16340.2
pos_8411	Phylloquinol	132933	151872	310535	276462	375584	121188	99654.3	109827	133383	129165	233543	148239	137847	88771.5	91236.1
pos_8414	Lanosterin	937.124	1339.28	2.41e-14	2239	2.41e-14	963.332	2968.75	740.993	953.015	3151.89	2.41e-14	214.739	46.3729	671.687	1729.08
pos_8417	(S)-11,12,13-Trinor-7-calamenone	359.129	328.932	726.195	600.688	816.284	846.166	1212.06	10667.2	1425.6	1578.16	1439.14	755.888	877.124	3465.36	264.8
pos_8418	2-Deoxy-scyllo-inosamine	709.832	352.157	1281.34	1007.84	1669.11	2147.95	1539.95	885.278	2805.02	2551.81	4965.17	2825.14	3282.57	1959.28	826.749
pos_842	(R)-(Homo)3-citrate	250061	1.26346e+06	728038	1.70714e+06	838717	600445	590162	224426	248369	1.00267e+06	750436	319019	590784	367384	123155
pos_8422	Nicotinamide riboside	353.604	25.1923	417.187	80.5842	188.416	2770.32	2279.57	2515.06	3595.94	2032.52	18074.3	6108.62	6117.27	3362.54	2552.51
pos_8424	TrHA	24861.2	18488.3	43898.3	39478.1	57063.7	55454.5	39943.9	29351.9	67800.4	68451.7	189466	82301.8	103079	52714.4	27601.2
pos_8426	(20S,22E)-3尾-Hydroxychola-5,16,22-trien-24-oic Acid	258518	161381	479064	485738	698681	1.14549e+06	508033	459587	1.43627e+06	1.22566e+06	2.05277e+06	1.10811e+06	1.69792e+06	950738	404301
pos_8429	1伪-hydroxy-25,26,27-trinorvitamin D3 24-carboxylic acid	118837	52313	197027	186445	287604	443289	260359	186660	560863	440827	1.43685e+06	627397	804179	384206	183560
pos_8439	3-(4-Isopropylphenyl)propanal	205.893	65.4982	702.74	732.366	807.82	721.487	524.996	205.491	1151.23	1058.09	2942.06	1461.46	1748.58	818.021	190.984
pos_844	8-Demethyl-8-(2-O-methyl-alpha-L-rhamnosyl)tetracenomycin C	560.439	216.976	3716.83	4711.78	8518.42	3947.51	2596.94	376.766	661.407	2744.39	26194.3	6636.35	8960.92	1931.16	522.988
pos_8447	Cyclohexyl isocyanide	429.423	177.578	783.452	820.94	1122.04	909.617	766.363	479.631	1275.26	1463.92	3068.93	1453.68	2025.24	891.756	335.486
pos_845	Cyclic GMP-AMP	474.727	50.1576	3526.73	3333.82	7564.15	2295.32	1398.87	138.156	176.412	1317.48	16707.4	4102.72	6134.78	667.629	409.052
pos_8453	Chavicol	1174.77	1174.51	2509.94	2357.55	3279.89	1186.17	1137.17	1287.97	1472.21	1400.09	3295.94	2068.51	1791.22	950.272	1075.64
pos_8456	6'-Oxokanamycin C	29730.2	46984.2	1590.58	17282.9	161550	881.569	2038.74	595.225	877.817	2204.75	16603.1	1812.55	1503.8	1857.42	1088.54
pos_8466	3-Oxocholic acid	138497	79890.9	253884	235953	327964	256878	212114	120725	266974	331609	1.03888e+06	466667	488636	237186	145771
pos_8476	4-NONYLPHENOL	4164.5	4734.31	3836.25	3183.29	6640.19	4396.43	9840.15	4828.64	2858.06	10912.9	4355.18	3534.24	2204.68	1294.82	2151.47
pos_8477	Aurachin D	2474.75	2038.33	6173.45	5961.15	8080.04	504.798	3043.03	219.075	263.889	1997.32	6672.55	3496.24	1667.45	694.79	522.51
pos_8492	Terpinen-4-ol	1032.77	504.645	2089.11	1429.72	2398.57	1940.25	819.834	1112.73	2779.87	2658.79	2061.01	2464.03	4789.51	1641.3	1814.65
pos_8498	Withaferin A	299.992	199.185	524.449	555.317	698.444	375.875	398.714	525.187	277.637	447.954	1191.56	1097.69	830.613	212.612	620.845
pos_8505	Virol A	11860.7	9466.76	27205.7	19409.3	29325.1	49083.5	12303.9	31360.5	62143.9	49669.8	28403.1	35354.7	55326	43731.1	18724.4
pos_851	D-Cathinone	29.2204	62.5734	121.158	280.489	277.081	192.324	193.505	71.0115	94.8538	455.127	123.789	129.548	220.305	98.1824	0.287876
pos_8512	Phenylpropanoate	5449.33	4407.27	12207	8945.39	12463	25360.9	5281.54	15903.6	30710.2	23625.8	10699	15398.1	24162.2	22816.6	6874.48
pos_8523	7-Ethyl-5,6-dihydro-1,4-dimethylazulene	19426.6	14919.1	37782	35726.1	51004.1	21416	11816.2	13017.4	24698.6	24547.2	26711.5	23269.5	25452.3	18566.2	9660.58
pos_8524	Cadalene	13101.7	9692.95	25215.4	20652.9	29341.3	40822.2	10079.8	24625.3	47830	37845.2	22906.7	28904.1	39215.5	35816.1	12406.1
pos_8525	Minoxidil	11383.1	7494.67	23549.7	15093.7	22983.8	66443.3	11467.3	39590.1	79439.2	61233.4	20201.1	39782.9	59992.2	60626.8	16687
pos_8527	Lysyl-Lysine	8734.79	5391.46	18296.2	12400.5	17111.3	46475.9	8981.37	28288.1	53174	39486.2	17992.3	26253.8	35559	42669.5	8089.09
pos_8529	6E,8E,12E,14E-Hexadecatetraen-10-ynoic acid	11518.2	8337.88	22555.7	12507.6	20658.4	49470.5	11931.8	34602.5	58466.2	48495.8	16591.4	33895.4	48937.2	44702.4	17409.1
pos_8530	5-Hydroxy-1-(4-hydroxyphenyl)-3-decanone	17866.6	12808.2	41903	30941.9	44252.2	56879.7	19640.1	35220.2	72218.1	61844.6	44388.6	49572.3	72517.3	47625	26501.2
pos_8531	8,11,14-Octadecatriynoic acid	33534	24518.3	61670.3	48523.8	71171.1	96429	36379.8	60362.8	111862	101694	68545.9	73331.9	94438.9	87809.4	30172.4
pos_8534	Prostaglandin F2alpha	934908	519831	1.96426e+06	1.1714e+06	1.49161e+06	5.29567e+06	970916	3.84175e+06	6.25076e+06	4.74205e+06	1.38495e+06	3.45057e+06	4.95583e+06	5.09095e+06	1.40019e+06
pos_8546	PG(18:0/20:4(5Z,8Z,11Z,14Z))	84443.8	37227	197370	103219	119268	2.21286e+06	108371	853327	2.67043e+06	1.70135e+06	89759.2	571789	1.40099e+06	1.97851e+06	234330
pos_8556	14,15-Epoxyemindole SB	4886.3	13104.8	9922	5813	7684.18	588.708	1350.28	793.757	686.788	1736.19	1937.34	1948.48	1669.47	676.41	987.207
pos_8567	Glycochenodeoxycholate	48796.7	20740.1	96570.7	30603.2	54517.5	12846.7	13945.9	12358.3	20394.1	19725	6429.64	45208.4	48709	36174.2	17016.8
pos_8569	PE(21:0/22:6(4Z,7Z,10Z,13Z,16Z,19Z))	60598	27934.2	130185	29446.2	37871.9	320554	41917.5	368550	351806	209881	7920.36	295978	335848	274786	105390
pos_8575	Canthaxanthin	3108.99	1502.78	293.675	228.109	180.051	4404.19	514.09	4689.63	7672.56	545.601	895.439	3498.81	2859.39	1858.5	927.293
pos_8588	Terpentecin	2376.93	3340.11	3694.6	1364.32	1638.44	2.41e-14	12121.9	700.148	21.7233	811.192	17802.8	5717.11	2603.03	899.579	15212.2
pos_8589	PC(o-22:1(13Z)/22:3(10Z,13Z,16Z))	0.00446324	167.651	0.211445	0.63406	2.41e-14	2.41e-14	1520.32	249.53	2.41e-14	2.41e-14	2.41e-14	2.41e-14	2.41e-14	2.41e-14	418.401
pos_8593	Carnosine	74.8569	177.457	2.41e-14	2.41e-14	2.41e-14	176.702	467.128	9238.26	2.41e-14	529.667	2870.9	2.41e-14	1.54045	1556.7	353.111
pos_8596	4-Hydroxyphenylacetaldehyde	1529.35	1740.29	2642.5	2490.65	3556.31	1042.1	4699.05	673.223	1147.22	4022.88	14141.9	3169.57	4291.13	1114.3	2003.29
pos_860	trans-3,5-Dimethyl-1,2-dithiolan-4-one	3350.67	2998.64	10906.5	6288.8	13235.1	2481.37	2232.28	2907.77	3711.21	2086.48	11860.6	6189.67	4448.73	2302.23	3844.21
pos_8606	Terpendole E	8356	5843.96	19665.2	11383	16129.2	24479.9	5532.35	19103.6	38876.8	26960.8	4089.06	19539.7	32451	42097.8	10696.7
pos_861	2-Oxo-3-hydroxy-4-phosphobutanoic acid	4458.27	4027.23	3283.62	4991.29	1807.15	5455.45	3297.35	8942.97	5232.29	4974.4	1643.72	4756.6	3847.54	4973.91	3235.6
pos_8617	Terpinyl acetate	15085.6	9825.31	36496	36905.9	40618.4	24399.9	19155.9	12895.8	27413.7	32186.8	52184.3	39465.3	38451.7	18086.4	13396.6
pos_8619	5,7alpha-Dihydro-1,4,4,7a-tetramethyl-4H-indene	12566.3	7644.18	30571	31390.7	37019.8	17161.6	13272.4	6882.88	16251.2	22877.5	37041.5	28949	24564.6	11874.5	8744.78
pos_8620	Norecasantalic acid	3162.89	2150.98	7896.52	7596.48	8798.38	7282.81	4157.07	3521.84	7792.94	8604.43	11707.5	9488.33	9071.06	5203.77	2998.83
pos_8621	alpha-Corocalene	11799.6	7750.48	25035.1	22304.1	30688	21603.6	11024.8	11368.1	22582.6	23982.9	27075.6	24135.5	25664.8	17635.6	8586.63
pos_8622	Oblongolide	29824	15933.4	58321.8	56217.1	65920.2	33554.6	29124	15902.2	35088.7	45598.7	77273.8	60547.2	54214.9	24964.3	18827.4
pos_8624	3,6,9,12,15-octadecapentaenoic acid	63511.5	46190.4	154695	157653	203193	76705.9	76246.6	38206.8	81115.7	113342	179394	120395	109421	55451.1	41516
pos_8636	Bufalin	48295.7	79954	145649	118959	162721	444847	321366	236276	167909	488666	126831	813462	614592	320314	222759
pos_8642	PS(18:1(9Z)/0:0)	35618	81250.1	23951.6	98742	95996.7	3353.21	3106.33	2098.55	2339.56	6068.42	2713.71	2770.88	1862.68	4760.35	3906.07
pos_8650	PE(16:1(9Z)/16:1(9Z))	356.145	228.406	1182.48	1024.03	1473.52	1666.23	83.9461	723.778	1959.23	1692.49	172.996	147.253	1617.01	991.599	83.3215
pos_8651	Erythromycin C	54579	48904.6	134536	139273	177251	50570.4	63514.5	39798.5	41644.1	76946.4	103871	72073	69528.2	81458.4	52392.1
pos_8657	Glycolithocholic acid	37158.8	3323.68	135598	15230.3	6066.6	232.314	44.9349	40.1948	423.023	1666.09	2.41e-14	347.933	617.988	180.566	137.528
pos_8667	1-Methyl-2-propylbenzene	9711.96	5384.34	23317.2	25780.2	32553.6	13305.7	10977.1	5358.33	12051.4	18421	27935.7	23176	18311.1	9446.5	6745.58
pos_8668	(6alpha,7alpha,10alpha)-1(5),3-Aromadendradiene	7744.7	5182.42	16655.8	16320.5	21564.5	9075.02	9041.27	5291.94	7925.77	14120.3	19022.5	16265	12656.1	6892.65	5285.57
pos_8669	Norlinolenic acid	5916.42	2684.51	13964.4	13184	16906.1	8657.17	6598.71	3350.9	7318.96	10554.4	18494.9	15156.2	11994.6	5995.07	4172.18
pos_8670	beta-Alanyl-L-lysine	9378.84	4016.79	18006.4	14976.7	23738.7	8866.36	7374.77	4045.79	6119.02	11647.8	18121.2	16387.4	12792.3	7027.43	4945.94
pos_8671	Avideoxycholate	1.18242e+06	570729	3.05968e+06	2.68306e+06	3.33711e+06	1.55641e+06	1.34506e+06	605481	1.39773e+06	1.9601e+06	3.48557e+06	2.86177e+06	2.381e+06	1.0364e+06	900254
pos_8675	1伪,24-dihydroxy-25,26,27-trinorvitamin D3 / 1伪,24-dihydroxy-25,26,27-trinorcholecalciferol	172170	107179	424569	302624	459357	114967	119081	60087	101106	161421	205524	239216	195412	134092	80804.2
pos_8679	7-Mercaptoheptanoylthreonine	283.742	74.354	23.4687	2.41e-14	64.2534	495.052	1935.6	1461.32	1925.21	1719.9	10765	2412.55	5842.7	2210.45	2191.54
pos_868	7-cyano-7-carbaguanine	561.31	256.136	2753.97	3812.33	4998.13	1100.47	1969.52	248.085	197.876	1412.39	3374.8	1089.98	3083.36	1434.5	118.624
pos_8687	Methyl phenylacetate	1181.88	3432.18	854.373	145.676	204.813	438.605	908.276	847.68	400.823	621.592	718.23	190.525	184.219	439.683	738.296
pos_8689	Astringin	71953.6	75138.4	121790	85128.3	43072.7	222718	294997	286017	241395	19820.2	719977	436920	404076	136677	207371
pos_8697	Mycobactin S	225424	17631.3	345016	24370.8	27390.7	8518.88	7002.73	4410.33	7054.44	12463.8	10700.7	8149.63	8451.27	6082.72	4789.27
pos_8698	Polyprenol	1428.34	377.46	1067.23	1554.13	2081.24	9697.74	17306.3	6785.91	9952.81	34762.6	857.037	7772.02	8435.75	18380.9	2869.45
pos_870	4-Pyridoxate	11586.5	13542.3	31308.8	25315.3	49273.6	9695.08	11936.1	9289.01	12947.9	14102	43601.2	32487.9	22665.5	11948.7	7771.65
pos_8717	Zearalenone	18969.9	53517.8	36750.5	12079.7	20978.6	57655.2	90671.1	40912.9	46412.3	107162	42760.7	58987.3	29290.5	5820.04	48171.8
pos_872	Ondansetron	55333.8	233281	128221	286007	141200	136469	110746	57541.8	56854.5	193684	114383	49360.1	99209.2	89610.3	34328.4
pos_8726	Methionyl-Lysine	19.0883	15.6948	16.9492	39.582	13.5631	489.679	851.247	550.547	687.437	587.293	171.594	1226.1	529.606	431.595	681.881
pos_8727	Ganolucidic acid D	289065	234507	1.04204e+06	1.04703e+06	972046	18163.1	21315.1	11676.8	15004.3	33781.8	43466.2	28793.9	29354.3	21473.8	10562.8
pos_8739	D-erythro-Sphingosine C-17	31985.8	26637.7	36665.3	18357.1	17614.3	9151.75	12644	14964	64493.5	44310.9	12308.9	22236.8	21675.7	15128.2	7688.48
pos_874	8,9-DHET	645.903	706.963	114.791	366.059	125.363	2211.02	1099.77	594.8	1059.87	897.592	105.669	459.489	1001.87	1453.69	1136.96
pos_8741	Deacetylvindoline	22021.3	112742	148348	210353	97341.1	227508	51897.2	117220	67084.3	136926	374120	224398	52344.2	13914.5	208052
pos_8742	6'''-Deamino-6'''-oxoparomomycin II	1073.73	842.882	2453.03	2588.09	2607.02	780.706	1469.53	5700.98	6146.65	3621.66	7048.64	4226.69	3820.12	13507.9	4885.23
pos_8746	ponasterone A	654.496	1290.17	7472.57	6805.73	6044.2	3009.96	1614.06	1783.46	8273.08	11171.2	11886.3	3132.1	8135.37	3629.92	539.355
pos_8758	Asn Lys Pro Phe	100743	48820.8	96150.8	76063.2	124502	161359	187357	179793	406962	171000	57024.8	322704	80443.4	254802	97778.2
pos_8767	Decanoic acid	990.658	567.467	3337.2	6714.77	6747.25	255.714	168.448	231.877	270.777	526.032	287.936	152.861	303.894	237.772	29.9089
pos_877	Biotin sulfoxide	438.798	1188.11	702.458	949.789	632.252	1525.91	639.03	992.102	1155.25	633.304	526.532	1068.97	1142.65	1405.6	1264.15
pos_8770	Monacolin J acid	68.2352	111.222	34.3784	2.41e-14	6.05714	69.9705	572.556	314.703	49.9826	264.093	21032.9	4744.8	3993.62	529.053	169.761
pos_8782	1-Phenyl-2-pentanol	858.083	538.612	2829.1	6402.38	6712.28	147.85	195.81	37.0764	97.5995	294.894	234.978	469.967	273.987	79.162	92.1393
pos_8793	Gibberellin A14 aldehyde	282.687	1065.41	585.09	377.887	423.385	1515.83	2297.71	6619.08	6192.18	5933.06	2071.94	1480.81	1351.41	3832.36	3184.58
pos_8794	ergosteryl 3-beta-D-glucoside	748.338	635.477	3498.48	1378.81	1308.81	55.8412	2.2572	2.41e-14	2.41e-14	7183.61	249.032	15137.1	16368.3	362.75	147.615
pos_8799	CARYLOPHYLLENE OXIDE	4795.49	3740.48	4515.62	3799.58	15080.8	2893.38	5290.51	1452.03	4001	6051.36	47405.9	7982.71	9247.76	2170.76	2260.09
pos_8801	Menaquinone 4	52124.7	81750.6	82660	60542.8	62695.5	15356.8	23074.9	18205	27134.4	34319	57021.2	42643.9	41450.3	17596.1	14516.2
pos_8805	Undecanedioic acid	1355.04	948.673	2715.13	3122.63	3820.91	1461.02	1319.27	719.26	1872.45	2416.2	2274.1	1635.29	1731.46	1501.38	601.392
pos_8807	Geosmin	1692.66	1414.38	2254.13	2372.66	4846.78	453.536	711.231	218.563	533.384	953.032	1290.45	730.306	1193.65	647.456	105.221
pos_8809	C17 Sphinganine	19697.5	19270.4	33226.3	22833	26733.3	215.294	427.066	366.113	9253.46	5250.98	6199.3	9730.02	1932.89	3947.25	462.212
pos_8818	3b-Hydroxy-5-cholenoic acid	6480.16	1899.43	28293.4	11628.7	9671.35	4215.5	3411.99	40.0857	6827.9	8764.72	35.5185	146.63	369.06	4710.18	109.864
pos_882	Vinblastine	309.267	8288.23	14228.4	163.035	4726.45	71.4517	86.869	6.76236	1.38483	73.3471	2.41e-14	2.41e-14	2.41e-14	60.7634	25.7318
pos_8822	MG(0:0/24:6(6Z,9Z,12Z,15Z,18Z,21Z)/0:0)	34857.4	35558.5	85594.2	77958.1	94029.2	40933.9	38422.6	37530.3	49979.3	59979.4	75743.8	127499	60642.2	63099.4	25917.5
pos_8830	Secalciferol	53577.3	64949.2	132190	106858	150873	47575.3	49944.3	57714.7	65336.2	54389.1	95251.2	77383.1	64010.4	47107.1	42838.7
pos_884	Nopaline	24057.1	29057.8	45767.3	43067	56460.5	37970.6	24053.6	19423.2	26256.5	31305	35325.5	24171.5	29883.4	27910.4	19331.9
pos_8847	cis-2-Dodecenoic acid	10718.6	6120.26	25886.8	19702.6	28414.3	17337.7	12598.2	5719.16	15790.4	21089.9	22748.6	15356	18611.3	14294.3	5881.08
pos_8851	(1S)-1-hydroxy-23,24-didehydro-25,26,27-trinorcalciol	1.01627e+06	558953	2.65797e+06	1.86467e+06	2.44753e+06	1.41964e+06	884930	388023	1.04337e+06	1.38244e+06	1.68639e+06	1.19211e+06	1.36397e+06	1.43694e+06	525467
pos_8855	Chenodeoxycholic Acid	58655.9	28584.1	170836	119533	170710	94948.7	55040	27136.6	48176.7	57452	123886	78112.1	93452.4	87734.9	33716.7
pos_8858	Dehydrofalcarinol	1050.15	371.882	2731.76	1002.52	1500.59	1742.79	773.408	155.926	629.505	957.441	1980.16	919.796	1512.96	1562.94	229.563
pos_886	L-Metanephrine	17122.6	18960.1	36940.4	39004	55995	16634.2	20787.9	9002.26	10364.2	38105.3	129603	23760.7	43033	23862.4	9388.52
pos_8860	Glycerol 1-myristate	26281.7	10924.3	49393.8	86979.4	137895	9442.09	13216.6	3966.35	10304.4	17633.1	31302.7	36665.7	19722.6	14092.9	5112.02
pos_8864	2,4-Bis(acetamido)-2,4,6-trideoxy-beta-L-altropyranose	235.886	5523.82	186.692	241.796	263.952	1355	3140.8	1838.81	11719.5	3817.82	3349.83	3924.33	917.085	2948.03	2171.79
pos_8887	N2-Succinyl-L-ornithine	58.0239	485.415	2.41e-14	2.41e-14	2.41e-14	738.678	1824.01	2219.43	5318.97	3426.38	73.8952	129.775	2.41e-14	2246.29	1184.92
pos_8895	Brassinolide	10241.1	10387.4	23232.8	19545	24135.5	21426.8	30574.8	16339.9	29645.8	107973	1494.95	12772.4	31880	38400.9	9606.53
pos_8897	PE(14:0/16:1(9Z))	2988.53	2231.64	6869.2	5900.33	7314.82	11282.9	6501.6	7160.77	14379.9	10288	3769.7	8992.06	12488.8	8870.52	10973.6
pos_8903	L-Olivosyl-oleandolide	34798.6	27147.9	99889.3	175023	190048	25801.7	30193.4	18217.4	23341.6	44487.4	66876.9	52558	43117.9	31027	16152.8
pos_8905	Gentamicin C1a	18154.6	11789	72155.3	58959.3	115372	55286.4	50124.6	11234.4	66077.1	56603.8	35584.5	124955	108980	95609.1	20335.3
pos_891	2,6-Dihydroxypseudooxynicotine	8100.54	9977.66	13477.4	14885.5	15943.4	11202.6	7490.1	8793.76	11027.9	9969.03	11493.3	9311.73	9240.29	10600.6	6579.09
pos_8910	1-Naphthylmethanol	1753.31	1035.18	4906.31	5446.83	7063.5	3558.74	3007.15	1180.17	2570.63	2636.64	3759	3874.57	5533.34	2720.84	1579.31
pos_8913	Toluene	3641.6	2385.38	7568.54	8587.05	11673.3	5512.31	4646.4	2003.39	4147.38	5150.49	7603.19	6361.05	8165.24	4383.1	2510.37
pos_8914	Lactarofulvene	1494.02	909.902	3831.74	3881.47	5095.32	2996.31	2223.14	976.945	2208.17	2147.72	4318.78	2991.55	3940.35	2242.05	963.885
pos_8915	ethylacetimidate	10174.6	8352.26	25630.3	30316.1	37947	17622.7	14294	7493.45	13946.3	14525.3	23534.1	20009.8	26177.4	12408.1	8819.16
pos_8917	5,8,11-Heptadecatriynoic acid	3647.81	2162.14	8833.55	11193.8	15726.6	7586.82	6899.31	2648	5601.75	6875.55	8927.23	8630.76	12154.8	5873.24	3570
pos_892	Lysyl-Histidine	17730.3	26522.2	30468.8	32937.1	32804.2	21642.1	20189.9	13067.6	16606.2	20664.6	29015.1	13748.6	20641.9	21621.9	14181.8
pos_8921	Prostaglandin B1	59916.2	32407.6	192111	291848	383681	207546	178853	63369	132408	151095	208789	218451	312533	135683	87825.9
pos_8925	Pregnan-20-one, 17-(acetyloxy)-3-hydroxy-6-methyl-, (3b,5b,6a)-	1.46558e+06	728909	4.55719e+06	6.35499e+06	7.72433e+06	4.58942e+06	3.70765e+06	1.52183e+06	3.35624e+06	3.35019e+06	4.42135e+06	5.06967e+06	7.11834e+06	3.12028e+06	2.08194e+06
pos_893	N-Acetyl-D-muramoate	162.865	266.05	678.376	556.865	783.616	313.501	131.673	230.777	1578.64	316.242	1786.08	409.344	224.64	556.311	71.2121
pos_894	Gly Asp Asp Lys	110502	145629	279439	323580	330597	221716	154705	69888.3	74566	199923	479228	344316	346570	120035	92198.7
pos_8943	Eicosapentaenoic Acid	6502.83	5828.29	15407	17153.9	15805.9	27332.1	31221.2	11566.8	16695.6	31619.9	53617.5	19411.9	43765.6	25823.7	12017.6
pos_8983	L-Asparagine	4657.19	5429.72	10849	8225.29	10607.8	6702.4	4022.87	4646.77	5391.23	6186.89	14878.7	9211.57	5397.36	3531.27	5123.07
pos_8984	4-Ethyl-2-methoxyphenol	6627.38	8473.17	17231.2	12114.7	15630.1	9307.27	6215.71	9705.74	8139.77	8591.61	26167.3	13636.3	8578.27	5716.22	11089.1
pos_8986	Phenylethylamine	34678.6	48775	94461.4	67843.2	71544.4	57490.3	35189.1	50656.2	52937.3	42851.1	100664	53295.6	35393.3	25529.4	37555.8
pos_8989	Nivalenol	28527.2	38146.4	77347.2	58725.4	70480.5	49654.9	27954.3	42020.9	40603.1	44770.1	118218	68424.6	35247.8	22199.5	45037.9
pos_900	N3-(4-methoxyfumaroyl)-L-2,3-diaminopropanoate	4487.55	6423.83	5386.87	5423.09	8862.55	7639.57	4857.95	7216.76	6324.83	5338.11	5499.21	4607.9	3887.94	5470.66	5686.33
pos_9001	Agroclavine	10871.9	15102.6	25999.2	21858.9	27713.7	20058.2	12522.6	19023.4	16492.1	18925.5	55056.5	29536	12587.1	7431.59	14960.7
pos_9003	6'''-Deamino-6'''-hydroxyparomomycin II	3430.15	3298.58	8299.44	7907.08	10940	5157.6	6431.94	4923.12	14062.1	6088.37	27382	16053.1	14320.5	10155.5	7783.82
pos_9007	o-Xylene	1359.54	1260.64	3603.2	3028.26	4109.64	2334.77	1631.07	1385.35	1930.21	2415.89	4796.81	3183.33	2694.7	1664.82	1820.28
pos_9009	(2S,3S,4R)-2-aminohexadecane-1,3,4-triol	4647.34	1846.28	9444.71	16870.4	26128.3	481.514	1521.64	183.853	1234.37	1712.4	3072.76	6819.03	1858.84	1411.03	394.265
pos_9022	3-Octaprenyl-4-hydroxybenzoate	45722	23886.8	142078	109174	169999	47.7308	243.146	3.0101	3.17897	1279.49	105.135	68.2732	451.784	220.392	40.0894
pos_9023	10,11-Epidioxycalamene	2855.95	2368.92	6306.94	5047.31	7493.15	10045.7	10485.6	8524.26	4808.7	21198.3	9157.56	8479.17	6019.22	4551.14	5427.36
pos_9032	ORTHOTHYMOTINIC ACID	1089.16	976.245	2097.06	1569.88	2872.49	5368.54	4836.65	3943.23	2893.92	10798.5	4798.92	4349.23	3711.06	2376.02	2757.69
pos_9033	3beta-Dihydroxymarasmene	8941.76	8847.2	19613.3	12198	23272.6	45189.4	43543.8	41438.1	21613.4	92240.8	46888.7	39939.5	24824.2	20331	26351.5
pos_9044	Persenone B	187966	190755	517973	317866	436378	275526	429425	167280	318145	597724	434112	443250	394766	281999	283170
pos_9049	3-buten-2-one 1-(2,3,6-trimethyl phenyl)	7212.25	4443.36	13622	9668.29	10857.4	2295.57	3338.01	1010.58	2257.37	3063.89	8492.97	4008.95	2848.46	3567.64	1560.67
pos_9051	Nonanoylcarnitine	3157.26	7664.46	1488.72	2.41e-14	2.41e-14	12820.9	10606.8	1394.67	111.928	7327.13	271.986	203.23	2375.04	5383.17	20376.2
pos_906	(2S,3S)-2,3-Dihydro-2,3-dihydroxybenzoate	1135.28	1308.32	3490.58	3076.11	3781.56	219.96	467.902	142.331	68.7185	252.549	957.204	199.854	523.46	134.81	69.3665
pos_9076	(R)-3,7-Dimethyl-5-indanecarboxylic acid	1807.6	1716.13	3275.53	1137.28	5212.52	2232.61	3063.17	1947.48	2720.85	3571.56	7716.42	4512.47	4294.72	2570.41	1133.97
pos_9083	2-Octaprenyl-3-methyl-6-methoxy-1,4-benzoquinol	176913	1.47327e+06	4.51147e+06	4.60242e+06	3.54493e+06	89172.2	53600	295358	185429	35062.2	2.41e-14	2.41e-14	301.62	101177	36179.8
pos_9084	2-octaprenyl-6-methoxy-1,4-benzoquinone	135768	64830.4	390241	299443	436856	933.203	1824.52	147.18	357.103	5843.26	1653.7	1620.11	2611.57	1698.52	297.554
pos_9088	4,8,11,14-Eicosatetraynoic acid	4626.55	5779.23	11652.6	9690.29	11525.8	14005.9	25237.6	8127.28	25904.3	34411.8	96602.3	36688.8	52694.9	12409.9	10012.2
pos_909	L-Glutamine	50360.6	152900	86472.1	185370	91596.3	86805.9	75755.5	48093.2	43563.2	108556	96989	45863.8	79054.1	63396.7	29333.2
pos_9096	Psychosine	7149.69	6767.06	18282.1	22201.6	29951.6	2678.99	5149.48	2369.68	1103.72	6858.23	10301.6	1641.11	4576.93	2583.19	292.501
pos_9097	Novapikromycin	33425	29969.1	66750.2	77446.9	95110	96632.7	47479.9	100510	100048	67085.4	116830	47215.9	129470	66784.2	45452.6
pos_9104	10beta,14beta-Dihydroxytaxa-4(20),11-dien-5alpha-yl acetate	6110.86	5068.46	6292.65	7356.38	7225.64	1000.33	4005.16	1240.79	3165.64	3335.72	9199.19	1676.75	6259.37	1388.81	1177.85
pos_9106	2-Phytyl-1,4-naphthoquinone	100615	141729	358610	237388	246802	119780	217927	75524.8	108883	283843	217763	141160	130701	96908.5	137984
pos_9111	alpha-Valerenol	947.88	42.9234	153.484	106.767	1259.24	1841.45	2104.31	1819.49	3560.87	12285.8	144.938	2741.02	3542.94	31547.5	3587.65
pos_9114	4,4-Dimethyl-5alpha-cholesta-8,14,24-trien-3beta-ol	21405.9	19913.3	61268.2	48346.5	61644	23711.8	14380.9	24446.4	14699.1	38401.8	30954.3	18795.6	17167	13278.1	9365.12
pos_9121	Lividamine	3664.69	3300.76	9963.76	10099.5	13115.4	2670.63	3518.43	2279.35	2896.21	4748.24	6622.28	4731.2	4579.12	2546.44	2014.93
pos_9122	2-Methylisoborneol	27640.6	34850	54613.9	30575.6	49238.8	9502.88	7954.42	16684.7	20892.8	7455.63	18337.9	16397.3	13888.2	12229.3	13429.9
pos_9123	LysoPE(16:1(9Z)/0:0)	216231	206205	387021	480323	434812	126722	159175	86491.1	161058	194278	399954	695268	303480	164851	101129
pos_9129	4-Methylacetophenone	3257.37	6022.17	9710.16	5921.92	8347.13	8665.49	4451.5	5451.91	4743.43	6471.85	15392	10782.1	6264.88	3611.1	12586.9
pos_9132	ent-19-Trachylobanal	1242.94	1740.5	1597.79	896.159	1340.37	3810.47	3111.27	1704.81	3448.42	6565.67	5338.09	3667.51	6345.17	3190.26	2526.04
pos_9138	Smilagenone	10454.1	17004.7	23017.7	19337	24049	20701	29261.2	10317.8	72445.1	57251.5	57034.6	43559.3	42430.4	21986.2	18785.5
pos_9144	Obtusifoliol	2931.68	3359.94	5081.9	2520.31	12261.2	1161.75	1628.32	3689.68	2949.2	2960.59	71.8925	815.114	762.49	1755.05	2137.24
pos_9148	Caprylic acid	285.106	188.189	643.675	612.934	929.896	411.22	315.216	256.507	583.52	771.786	759.053	666.762	632.112	388.089	187.898
pos_9149	3-Hexaprenyl-4-hydroxy-5-methoxybenzoic acid	80.7903	2.41e-14	1328.35	759.563	1896.55	69393.6	2.41e-14	2.41e-14	164593	135392	2.41e-14	30.399	22479.9	42.5778	573.271
pos_915	Secologanin	3250.93	5847.13	8713.43	9078.31	12100.3	6136.73	16471.1	5377.02	6212.26	9460.45	7004.93	4023.52	3989.18	12244.9	2142.25
pos_9150	3-Dehydrosphinganine	1062.64	1226.76	2498.47	1899.84	2410.62	1109.44	1321.74	639.136	1067.43	2483.76	3263.81	3079.07	2307.66	1068.17	478.772
pos_9152	Ubiquinone-8	744.03	607.269	2776.07	2948.18	4087.6	21925.5	1575.42	4959.2	52028.4	36666.9	1765.16	1660.56	18831.3	3713.58	2022.34
pos_9153	18-Hydroxyoleate	768991	311051	1.54565e+06	1.82084e+06	2.85297e+06	125575	154886	69548.7	356785	336184	678234	1.14332e+06	405873	235605	89729.6
pos_9156	LysoPE(15:0/0:0)	4.20572e+06	1.8047e+06	9.41664e+06	1.08984e+07	1.57754e+07	652461	800804	405108	2.00817e+06	1.72053e+06	3.48216e+06	6.26548e+06	2.00802e+06	1.17982e+06	460731
pos_9162	O-(1->4)-alpha-L-Dihydrostreptosyl-streptidine 6-phosphate	122.05	60.5948	214.848	215.709	204.978	2918.06	1987.68	5058.84	16046.1	612.694	5688.8	3638.64	3130.72	4442.56	13739.9
pos_9171	LysoPC(16:1(9Z))	1.42332e+06	1.32217e+06	2.36453e+06	4.12897e+06	3.04204e+06	2.80717e+06	584501	4.74783e+06	3.10607e+06	1.22635e+06	2.15803e+06	1.85357e+06	3.94319e+06	1.30804e+06	843851
pos_9174	Atraric acid	5.05774	156.067	2.76126	13.1008	26.5926	707.219	1692.1	2109.12	1944.77	1545.02	70.6073	38.2658	1.17229	1708.45	819.156
pos_9175	octyl alpha-D-glucopyranoside	3041	2401.04	6626.71	3992.72	5630.32	17463.6	17194.7	15950.7	22073.4	26502.3	8688.44	13934.9	7455.4	10606.6	3898.45
pos_9176	N,N-dimethyl-Safingol	150723	204012	104909	59316.9	150435	7190.34	7080.14	43314.4	34962.2	10194.4	25220.3	36098.1	19347.2	14019.9	24437.7
pos_9199	(2S,3S,4R)-2-aminoicosane-1,3,4-triol	11061.4	7893.1	24356.8	9362.16	20273.8	2547.21	1934.39	8239.12	16886.3	4014.77	12122.5	15100.4	7107.56	5047.65	7222.26
pos_9211	PG(19:0/18:1(11Z))	987107	352341	2.47363e+06	2.85371e+06	4.46472e+06	151838	184261	88887.4	391692	341015	766465	1.63761e+06	413177	240156	134243
pos_9216	Lutein	9848.28	1617.03	16837.7	54780.4	82047	9844.97	14843.9	5357.77	6645.17	8731.14	19555.4	37270.6	24115.7	6709	9335.38
pos_9221	Ethyl 7-octenoate	16893.9	9736.45	42740.3	31705.1	48585.4	25014.6	16398.8	11443.2	33535.9	29758.9	32926.5	33032.8	42012.8	25891.9	17427.1
pos_9222	L-histidinol	24336.3	16720.5	71383.3	53735.2	74668.6	35196.2	22173.9	12572.7	48065.6	39592.8	42431.6	42331.3	67919	41670.8	22145.8
pos_9228	formyl 2E,4E,6Z-decatrienoate	22783.7	14221.2	63425.2	44432.6	68087.4	34636.5	20696.2	12979.2	41357.5	33857.8	40874.4	39645.8	56574.1	35532.7	21512.5
pos_923	D-penicillamine	6225.2	7748.49	7690.49	10647.3	9914.88	10760.5	7530.33	15145	6855.57	10724.8	8568.63	10880	7649.45	12280	6404.46
pos_9231	(卤)-Myrtenyl acetate	24341.3	13549.1	67700.2	46792.1	68078.8	36650	24130.3	16979.6	47524.1	37764.6	49820.4	43824	60008.6	37406.8	25321.1
pos_9233	3,4-Dihydrocadalene	29142.5	19531.9	78050	57201.8	82399.7	42068.9	28142.9	18553.8	57591.2	49560.5	52831.8	50219	74020.2	45417.1	28201.5
pos_9238	(Z)-alpha-Bergamotenoic acid	23403.2	14715.5	62581.1	45240.2	66555.5	33815.7	22822.2	15641.9	43905.4	37614.7	43206.5	42028.7	59046.2	35806.1	23463
pos_9239	5-Nonyltetrahydro-2-oxo-3-furancarboxylic acid	51648.6	28660.8	138063	97757	144573	79813.3	49614.2	32528.5	106684	89986.8	91881.6	95345.3	142810	86908.1	52021.3
pos_9240	5伪-Androst-16-en-3伪-ol	11089.8	6122.05	30110.8	21092.1	30946.4	18430	11158.6	8155.37	24619.8	20377.3	20081.6	21275.8	32397.2	21453	12171.4
pos_9242	N1-Acetylspermine	1754.59	2594.73	4802.6	5526.26	6561.55	3188.05	2894.08	2006.21	3282.74	3517.28	7724.15	3417.98	5442.91	3117.42	1938.38
pos_9243	2-Ethoxy-hexa-3,5-diene	60813.3	32906.2	164223	113585	169433	97584.3	57508.6	38831.6	134788	111111	100272	107902	173001	105966	61882.5
pos_9244	Dehydroabietic acid	34168	20737.9	90088.8	64125.1	91547.9	48708.6	35218.5	20992.2	65442.8	55480.4	65404.9	57695.2	90440.9	56769.8	33196.3
pos_9245	9,10-Epoxy-18-hydroxystearate	34391.8	25134.2	99988.5	71334.5	109970	52599.4	41724.9	22011.1	67680.2	66950.8	111096	72055.6	98858.4	58034.6	34856.2
pos_9246	15(S)-HETE	207490	114708	551257	409514	590625	326423	218188	128612	385676	369013	455492	379125	555936	345783	195981
pos_9258	Deoxycholic acid	8.41277e+06	2.82309e+06	2.60751e+07	1.62948e+07	2.38328e+07	1.37789e+07	8.11024e+06	3.62681e+06	1.80463e+07	1.34441e+07	1.01065e+07	1.48652e+07	2.63204e+07	1.62831e+07	8.75788e+06
pos_926	Rilmenidine	301.529	1117.48	1025.24	1042	1540.55	1438.82	2475.44	170.621	722.941	9268.54	88.4197	167.255	1849.61	1067.66	32.5464
pos_9267	PI(16:1(9Z)/18:1(9Z))	205180	130406	542783	426248	620825	92939.5	95761.8	63830.6	109546	134249	252749	221146	166075	86423.5	79256.9
pos_9268	Myriocin	67564.6	38989.2	165507	121843	171001	71549.1	51364.5	38954.6	94817.3	73101.2	104447	103538	132316	72759.4	65049
pos_9269	IPC 18:0;3/20:0;1	25415.4	33262.3	66930.8	53345.9	71163.5	862.451	1825.76	1305.54	368.007	1798.12	2875.07	2020.16	508.204	310.611	763.312
pos_9271	Ethylbenzene	4112.36	2739.38	10758.8	7822.12	12001.9	6741.82	3951.56	2743.78	8091.84	7757.58	9217.78	8358.74	10640	6546.21	4701.87
pos_9273	(4-Methylphenyl)acetaldehyde	210.106	230.502	873.308	277.849	566.914	392.829	387.914	362.106	502.595	497.481	828.762	639.541	793.942	654.841	227.67
pos_9274	9Z,13-Tetradecadien-11-ynal	2207.11	1795.2	5632.07	4360.92	5855.54	2133.59	1570.72	435.792	2930.5	2827.86	3164.58	2624.87	3673.49	2518.41	1053.78
pos_9283	IPC 18:0;3/18:0;0	1162.87	1899.35	1384.35	3504.63	2619.65	5289.7	18724.3	4573.65	10143.8	15615.1	4065.63	13393.4	18151.7	4001.05	3498.84
pos_9289	Rhizocticin C	572313	516158	645442	1.48915e+06	661817	275587	111624	467576	452558	282967	447749	371924	542152	312277	171265
pos_9296	Glu His Lys Ile	60539	78452.1	162399	99147.1	220740	97139.1	71336.7	123588	163791	82888.1	255578	93706.6	118295	238987	106637
pos_9300	Erucic acid	213242	281817	305476	208227	398301	42543.3	40987	132366	123816	43811.9	101946	98276.7	75553.1	55209.3	79599.1
pos_9304	N-isopropyl arachidonoyl amine	481901	456748	1.2994e+06	1.47522e+06	1.74935e+06	1874.26	36852.5	2006.59	2526.17	57956.5	74064.4	27931.5	16411.3	5700.63	5062.52
pos_9306	Arg Val Leu Asp	206737	188363	361256	331036	431710	461108	314086	495307	490526	444591	1.90694e+06	432888	689915	769710	579852
pos_9308	PE(16:0/16:0)	806.541	731.613	3372.38	3824.96	8381.98	857.199	3297.54	504.765	176.282	1987.8	3830.8	1525.01	1067.55	387.305	904.35
pos_9309	Megalomicin A	16257.9	12352.5	40236.4	31106.8	44911.5	30971.5	20157.9	21778.2	29651.4	27077.6	79274.5	29757.1	37427.2	51691.1	36073.6
pos_9312	(2R,3R)-3-Methylornithinyl-N6-lysine	3086.96	6138.87	8870.56	6964.32	7469.23	15415.7	21509.2	8662.44	20479	35476.3	109187	40020.8	41780.1	15004.9	10956
pos_9313	Gibberellin A14	483.298	2116.69	811.12	7081.6	3764.94	4868.34	11718	647.883	11573.6	26168	82347.6	14949.4	25326.9	1704.38	1449.91
pos_9315	N3-Fumaroyl-L-2,3-diaminopropanoate	2.41e-14	2.41e-14	2.41e-14	2.41e-14	2.41e-14	3296.22	2.41e-14	39513.4	32489.5	337.543	2.41e-14	2.41e-14	1835.77	6979.92	5071.22
pos_9323	Penitrem D	6315.21	6327.07	12376.9	26255	21012.6	13580.1	10174.5	66541.9	34305.8	8979.34	22492.5	7195.79	24889.1	13544.6	8126.84
pos_9327	Callystatin A	1.23226e+06	2.73061e+06	3.80985e+06	3.82256e+06	3.17847e+06	115700	155435	91320.4	145558	223509	387188	319524	187332	119615	93673.3
pos_9330	1-Linoleoylglycerophosphocholine	2.60392e+06	1.84811e+06	3.21214e+06	5.87037e+06	4.22919e+06	5.93179e+06	3.28886e+06	8.47047e+06	3.99561e+06	4.04711e+06	7.19944e+06	3.73098e+06	1.06349e+07	4.4569e+06	3.14214e+06
pos_9341	LysoPC(20:4(5Z,8Z,11Z,14Z))	311441	309149	592670	601212	568652	6.00834e+06	3.81034e+06	7.57689e+06	5.5152e+06	2.76117e+06	5.56593e+06	1.64835e+06	9.18346e+06	6.63639e+06	3.7287e+06
pos_9349	beta-Tocotrienol	30997.3	13301.2	70625.7	55371.8	82364.4	31789.1	23744.9	10412.7	58306.8	45880.5	29841.3	41710.3	76085.5	33256.4	23346.3
pos_9356	4alpha-Carboxy-5alpha-cholesta-8,24-dien-3beta-ol	135217	224305	413624	332984	371716	67108	91851.1	59173.7	67050.4	117470	167632	169237	77656	66779.4	48343
pos_9361	4alpha-methylzymosterol	38420.4	37955.6	97205.3	83745.4	129870	510.141	1797.91	2193.45	2017.64	2815.4	2862.1	1927.25	176.582	2813.46	4658.06
pos_9368	Ricinoleic Acid methyl ester	226969	160782	388533	610116	849571	114533	72800.5	152306	121239	109550	258028	466958	165904	114175	106176
pos_9376	6-Carboxy-5,6,7,8-tetrahydropterin	2.41e-14	2.41e-14	2.41e-14	2.41e-14	2.41e-14	175.899	1538.73	2.41e-14	973.028	1662.13	2765.36	2996.76	2258.37	860.684	571.554
pos_938	L-Arogenate	5923.48	6910.44	18863	16926.1	26058.6	3191.57	4749.79	2140.72	3968.62	6285.57	21181.9	15742.7	12793.8	5016.89	2424.86
pos_9381	(9Z)-Hexadecenoic acid	3084.63	2136.47	12784.3	20594.5	21850.7	957.017	1514.13	116.205	776.941	2321.75	3252.8	2176.18	1440.36	868.895	988.396
pos_939	2-Oxoglutaramate	620.206	657.278	2910.91	2446.4	2836.15	151.519	74.8006	59.9954	513.127	1149.65	1356.76	1057.24	493.618	132.102	185.368
pos_9397	5-Oxoavermectin ''1b'' aglycone	88830.1	100650	336675	736820	681411	42018.2	40625.1	19909.6	22923.3	45920.7	167561	256173	97814	23659.7	26597.1
pos_940	Skatole	2723.27	2163.47	7802.06	6838.01	10635.9	27.8116	167.347	27.2699	26.1017	356.134	1778.17	648.246	671.087	45.222	8.34837
pos_9406	cis-3-(Carboxy-ethyl)-3,5-cyclo-hexadiene-1,2-diol	125602	97761.4	136802	305621	167246	218179	64556.1	442478	283634	162503	282482	177559	317523	168301	112856
pos_941	3-Hydroxy-4-hydroxymethyl-2-methylpyridine-5-carboxylate	4984.85	5937.98	5304.93	6234.73	7020.93	11361.6	8108.34	5076.12	6459.95	7974.76	4666.87	4166.87	4989.95	6944.81	7440.31
pos_9424	alpha-Phellandrene dimer	11695.4	9907.61	25734.2	17416	29871.4	13202.4	17406.6	7273.38	16452.1	34649.7	27917.2	46327.4	14783.3	25822.8	10201.2
pos_9425	Glycerophosphocholine	2.41e-14	3.8211	2.41e-14	73.6983	2.41e-14	592.102	234.379	1537.99	735.136	256.323	1413.88	311.092	710.218	588.901	402.49
pos_9449	(9Z,12Z,15Z)-Octadecatrienoic acid	2307.78	1115.32	1361.24	1019.66	7682.03	2196.23	702.574	4634.9	585.85	364.283	26065	2357.88	8281.11	4903.58	13382.8
pos_945	Bitocholate	6694.8	4965.25	586.299	1353.66	7.86162	7137.39	4034.95	4704.51	2274.41	3520.7	56.672	996.078	957.185	7024.62	4559.15
pos_9455	IPC 20:0;3/26:0;0	63153.7	40623.9	205570	159911	234028	2052.37	1684.62	2384.11	2986.49	3692.59	1511.9	3740.55	11349.1	5169.95	1830.32
pos_9461	Monodehydroascorbate	2.41e-14	2.41e-14	2.41e-14	2.41e-14	2.41e-14	218.768	142.42	522.95	250.077	276.446	2.41e-14	2.41e-14	2.41e-14	1047.11	32.3065
pos_9462	beta-Ionone	2504.9	996.665	9251.91	7952.2	8903.02	2.41e-14	41.5262	2.41e-14	2.41e-14	59.9521	267.163	2.41e-14	2.41e-14	2.41e-14	2.41e-14
pos_9466	7,8-Didehydrodesmosterol	59667.2	68279	173271	87876	159553	192339	242727	186403	207863	442884	206834	209817	167098	368974	146994
pos_9471	PE(16:0/0:0)	380557	230104	563093	1.30578e+06	1.86296e+06	117454	62414.3	189454	123055	94059.1	164975	701502	190504	96751.3	123304
pos_9474	Glycerylphosphorylethanolamine	4281.32	3502.81	7307.26	12850.1	19008.5	1837.86	1067.74	2190.23	1815.09	1098.05	4525.99	11812.5	3078.06	1851.82	2421.7
pos_9475	Epitestosterone	139.188	97.2862	456.078	43.4728	242.16	481.473	496.833	611.936	531.263	965.827	653.719	394.282	280.231	1809.96	281.071
pos_9490	(7Z,10Z,13Z,16Z,19Z)-Docosapentaenoic acid	833593	390723	4.00148e+06	2.78823e+06	3.42994e+06	9794.87	12072.9	69.3125	2798.86	46532.5	1476.7	3468.85	5585.77	9095.62	12844.1
pos_9495	3beta-hydroxy-4beta-methyl-5alpha-cholest-7-ene-4alpha-carbaldehyde	26163.6	22836.7	75575.6	24669.8	53986.1	5873.37	14001.9	670.731	2676.84	8559.01	26389.5	10800.9	7332.12	8338.46	2884.73
pos_9496	(22E)-(24R,25R)-25,26-epoxy-1伪,24-dihydroxy-22,23-didehydrovitamin D3 / (22E)-(24R,25R)-25,26-epoxy-1伪,24-dihydroxy-22,23-didehydrocholecalciferol	8161.44	19675.1	26497.1	18492.7	30419.4	10147.3	19591.9	9635.69	12581	15255.8	7726.23	136498	10821.8	20855.3	17068.9
pos_9500	3-Oxo-beta-ionone	146366	117720	486976	152792	373348	37969.8	125563	2.41e-14	26789.4	96402.1	173256	118442	17298.3	51490.9	18434.2
pos_951	3-Methyl-2-butene thiol	665242	672774	658570	875877	539269	823408	539932	910208	784948	785155	473128	628685	658195	733397	453990
pos_9534	Isoleucyl-Glutamine	212.261	209.605	38.082	293.591	78.565	343.733	95.6439	288.101	587.829	67.9501	919.323	85.785	537.615	169.941	481.723
pos_9551	Ala Ala Asn	1071.3	1636.46	797.836	1574.42	834.807	1470.36	647.35	1518.72	2070.45	802.201	2666.11	1584.83	2039.16	1306.43	1522.62
pos_9568	DG(18:0/18:1(9Z)/0:0)	39674.1	22425	196524	233820	431364	1563.9	9116.06	2.41e-14	83.5997	16349.3	4141.35	2077.6	1771.09	615.404	534.907
pos_9578	gamma-L-Glutamylputrescine	26104.5	30366.8	88398.4	52057.1	90255.3	42697.2	43527.7	17236.2	26340.8	55499.4	106073	50358.4	47084.2	23426.6	37878.4
pos_9588	1-Octen-3-ol	1172.78	809.701	10506.1	13821.5	26129.7	2.41e-14	2.41e-14	2.41e-14	2.41e-14	124.518	2.41e-14	137.21	2.41e-14	2.41e-14	2.41e-14
pos_9589	1,2,4-Trimethylbenzene	1809.67	1565.43	7056.05	9487.28	17093.2	566.076	983.218	2.41e-14	446.367	1471.08	2811.1	1458.95	886.4	628.351	459.721
[truncated: 105 more rows]
